# Supplementary material for: A systematic comprehensive longitudinal evaluation of dietary factors associated with acute myocardial infarction and fatal coronary heart disease
Source: Nat Commun. 2020 Nov 27;11:6074. doi: 10.1038/s41467-020-19888-2 (PMC7699643; doi:10.1038/s41467-020-19888-2)
Supplement: Supplementary file 4 — Supplementary Software [file 41467_2020_19888_MOESM4_ESM.zip]

Archive with 37 entries (31 files):
- EWAS-NHS-master/
- EWAS-NHS-master/.gitattributes
- EWAS-NHS-master/Code/
- EWAS-NHS-master/Code/NHS_1/
- EWAS-NHS-master/Code/NHS_1/Cleaning.R
- EWAS-NHS-master/Code/NHS_1/Correlation_Analysis.R
- EWAS-NHS-master/Code/NHS_1/EWAS.R
- EWAS-NHS-master/Code/NHS_1/FDR_estimation.py
- EWAS-NHS-master/Code/NHS_1/Permutation.R
- EWAS-NHS-master/Code/NHS_1/Plots.py
- EWAS-NHS-master/Code/NHS_1/README.md
- EWAS-NHS-master/Code/NHS_1/data_sample.sas7bdat
- EWAS-NHS-master/Code/NHS_1/main_SESfigures.m
- EWAS-NHS-master/Code/NHS_1/permutation-output.png
- EWAS-NHS-master/Code/NHS_2/
- EWAS-NHS-master/Code/NHS_2/Cleaning_&_Analysis.R
- EWAS-NHS-master/Code/NHS_2/README.md
- EWAS-NHS-master/KG-SI/
- EWAS-NHS-master/KG-SI/KG-PubMed.xlsx
- EWAS-NHS-master/KG-SI/KG-SI.ipynb
- EWAS-NHS-master/KG-SI/KG-data.xlsx
- EWAS-NHS-master/KG-SI/README.md
- EWAS-NHS-master/KG-SI/Rest/
- EWAS-NHS-master/KG-SI/Rest/Cassidy (2016).pdf
- EWAS-NHS-master/KG-SI/Rest/Hu (1999).pdf
- EWAS-NHS-master/KG-SI/Rest/Jimenez (2012).pdf
- EWAS-NHS-master/KG-SI/Rest/Le Ma (2018).pdf
- EWAS-NHS-master/KG-SI/Rest/Li (2015).pdf
- EWAS-NHS-master/KG-SI/Rest/Liu (2000).pdf
- EWAS-NHS-master/KG-SI/Rest/Ma (2018).pdf
- EWAS-NHS-master/KG-SI/Rest/Paik (2014).pdf
- EWAS-NHS-master/KG-SI/Rest/Rimm (1993).pdf
- EWAS-NHS-master/KG-SI/Rest/Siri-Tarino (2010).pdf
- EWAS-NHS-master/KG-SI/Rest/Stampfer (1993).pdf
- EWAS-NHS-master/KG-SI/Rest/Wolk (1999).pdf
- EWAS-NHS-master/KG-SI/Rest/Zheng (2016).pdf
- EWAS-NHS-master/README.md
