# Supplementary material for: A systematic comprehensive longitudinal evaluation of dietary factors associated with acute myocardial infarction and fatal coronary heart disease
Source: Nat Commun. 2020 Nov 27;11:6074. doi: 10.1038/s41467-020-19888-2 (PMC7699643; doi:10.1038/s41467-020-19888-2)
Supplement: Supplementary file 4 — Supplementary Software [file 41467_2020_19888_MOESM4_ESM.zip › EWAS-NHS-master/Code/NHS_2/Cleaning_&_Analysis.R]

library(car)
library(bestNormalize)
library(data.table)
library(datasets)
library(devtools)
library(doParallel)
library(foreach)
library(haven)
library(MASS)
library(parallel)
library(survival)
library(zoo)
library(adegenet)
library(glmnet)
library(fmsb)

######## Cleaning ########

addToBase <- function(base_formula, adjustingVariables) {
  for (var in adjustingVariables) {
    base_formula <- update.formula( base_formula, as.formula(sprintf('~ . + %s', var)) )
  }
  return(base_formula) }

boxcox_trans <- function(df, temp_var){
  for (i in temp_var){
    lambda <- boxCox(df[[i]]~1, family="yjPower", plotit = FALSE)
    lam_df <- data.frame(lambda$x, lambda$y)
    lambda <- lam_df[with(lam_df, order(-lam_df$lambda.y)),][1,1]
    out <- yjPower(df[[i]],lambda,jacobian.adjusted=TRUE)
  }
  out <- data.frame(out)#, ncol=1)
  colnames(out) <- i
  return(out)
}


df <- read_sas('data.sas7bdat')    

indx <- apply(df, 2, function(x) any(is.nan(x)| is.na(x) | is.infinite(x)))
names(df)[indx]

df <- na.locf(df)


raw_adjustfor <- c(...)   # this vector should be filled with adjusting variables, such as age, gender, race, etc..
covar <- c(...)   # this vector should be filled with exposure names.

all_var <- c(raw_adjustfor, covar, 'id', 'chdcase', 'start_time', 'stop_time')
df <- df[, (names(df) %in% all_var)]

temp_var <- c(covar, 'calorconvconv')

# parallel computing for Box-Cox transformation
no_cores <- detectCores() - 2
cl<-makeCluster(no_cores)
registerDoParallel(cl)
writeLines(c(""), "log.txt")

trans_df <- foreach(temp_var = temp_var,
                    .packages = c('car'),
                    .combine = cbind)  %dopar% {
                      sink("log.txt", append = TRUE)
                      cat(paste("\n","Starting iteration",temp_var,"\n"))
                      sink() #end diversion of output
                      boxcox_trans(df, temp_var)
                    }

stopCluster(cl)
stopImplicitCluster()

add_var <- c('id', ...)
              
for (i in add_var){
  trans_df[[i]] <- df[[i]]
}

# z-transformation
z_trans_df <- trans_df

for (i in temp_var){
  z_trans_df[[i]] <- scale(z_trans_df[[i]])[,1]
}

write_sas(z_trans_df,'cleaned_data.sas7bdat')
              
######## Analysis ########

# this function associates an exposure with disease status, while controlling for adjusting variables, using Cox model.
cont_ewas <- function(data, depvar, time1, time2,  covars , adjvars, alpha, psi){
  c <- 0
  out_df <- data.frame(matrix(ncol = 10, nrow = length(covars)))#, row.names = b)
  row.names(out_df) <- covars
  colnames(out_df) <- c('coef','exp_coef', 'se_coef', 'z', 'p_val','LB','UB','stat_power','PH_pval', 'VIF')

  for (i in covars){

    c <- c+1

    baseform <- NULL
    doForm <- NULL
    baseform <- as.formula(sprintf('Surv(%s, %s, %s) ~ %s', time1, time2, depvar, i))
    doForm <- addToBase(baseform, adjvars)
    mod <- coxph(formula = doForm, data = data)


    out_df[i,]['coef'] <- summary(mod)$coefficients[1,][1]
    out_df[i,]['exp_coef'] <- summary(mod)$coefficients[1,][2]
    out_df[i,]['se_coef'] <- summary(mod)$coefficients[1,][3]
    out_df[i,]['z'] <- summary(mod)$coefficients[1,][4]
    out_df[i,]['p_val'] <- summary(mod)$coefficients[1,][5]
    out_df[i,]['LB'] <- summary(mod)$conf.int[1,][3]
    out_df[i,]['UB'] <- summary(mod)$conf.int[1,][4]


    zp <- cox.zph(mod)
    out_df[i,]['PH_pval'] <- zp$table[1,3]

    # power calculation
    n <- length(unique(data$id))
    ua2<-qnorm(1-alpha/2)
    theta <- summary(mod)$coefficients[1,][2]
    formula_base <- as.formula(sprintf('%s ~ %s', i,paste(adjvars, collapse= "+") ))
    sigma2<-var(data[i], na.rm = TRUE)
    res.lm<-lm(formula = formula_base, data = data)
    tt<-summary(res.lm)
    rho2<-tt$r.squared
    part2<-n*(log(theta))^2*sigma2*psi*(1-rho2)
    power<-pnorm(sqrt(part2)-ua2)
    res<-list(power=power, rho2=rho2, sigma2=sigma2, psi=psi)
    out_df[i,]['stat_power'] <- res$power

    # VIF calculation
    formula_base <- NULL
    formula_base <- as.formula(sprintf('%s ~ %s', i,paste(adjvars, collapse= "+") ))
    res.lm<-lm(formula = formula_base, data = data)
    out_df[i,]['VIF'] <- VIF(res.lm)
  }
  return(out_df)
}


adjustfor <- c(...)

# parallel computing
no_cores <- detectCores() - 2
cl<-makeCluster(no_cores)
registerDoParallel(cl)
writeLines(c(""), "log.txt")

out <- foreach(covar = covar,
               .packages = c('survival', 'fmsb'),
               .combine = rbind)  %dopar% {
                 sink("log.txt", append = TRUE)
                 cat(paste("\n","Starting iteration",covar,"\n"))
                 sink() #end diversion of output
                 cont_ewas(z_trans_df, 'chdcase', 'start_time', 'stop_time', covar, adjustfor)
               }


out <- out[order(out$p_val),]
write.csv(out, './ewas_results_nhs2.csv')
stopCluster(cl)
stopImplicitCluster()
