# Supplementary material for: A systematic comprehensive longitudinal evaluation of dietary factors associated with acute myocardial infarction and fatal coronary heart disease
Source: Nat Commun. 2020 Nov 27;11:6074. doi: 10.1038/s41467-020-19888-2 (PMC7699643; doi:10.1038/s41467-020-19888-2)
Supplement: Supplementary file 4 — Supplementary Software [file 41467_2020_19888_MOESM4_ESM.zip › EWAS-NHS-master/KG-SI/KG-PubMed.xlsx]

## Sheet: Sheet1
abstract	year	pubmed_ID	title	exposure	phenotype	gender	association	model	effect_size	info
It has been hypothesized that a diet containing n-3 fatty acids from fish reduces the risk of coronary heart disease, but few large epidemiologic studies have examined this question.In 1986, 44,895 male health professionals, 40 to 75 years of age, who were free of known cardiovascular disease completed detailed and validated dietary questionnaires as part of the Health Professionals Follow-up Stu…	1995	7885425	dietary intake of marine n-3 fatty acids, fish intake, and the risk of coronary disease among men	fish	chd	m	no
It has been hypothesized that a diet containing n-3 fatty acids from fish reduces the risk of coronary heart disease, but few large epidemiologic studies have examined this question.In 1986, 44,895 male health professionals, 40 to 75 years of age, who were free of known cardiovascular disease completed detailed and validated dietary questionnaires as part of the Health Professionals Follow-up Stu…	1995	7885425	dietary intake of marine n-3 fatty acids, fish intake, and the risk of coronary disease among men	n-3 fatty acid	chd	m	no
To examine the association between fat intake and the incidence of coronary heart disease in men of middle age and older.Cohort questionnaire study of men followed up for six years from 1986.The health professionals follow up study in the United States.43 757 health professionals aged 40 to 75 years free of diagnosed cardiovascular disease or diabetes in 1986.Incidence of acute myocardial infarct…	1996	8688759	dietary fat and risk of coronary heart disease in men: cohort follow up study in the united states	linolenic acid	MI	m	neg	cox	0.41
To examine the association between fat intake and the incidence of coronary heart disease in men of middle age and older.Cohort questionnaire study of men followed up for six years from 1986.The health professionals follow up study in the United States.43 757 health professionals aged 40 to 75 years free of diagnosed cardiovascular disease or diabetes in 1986.Incidence of acute myocardial infarct…	1996	8688759	dietary fat and risk of coronary heart disease in men: cohort follow up study in the united states	saturated fat	fatal chd	m	pos	cox	2.21
To examine the association between fat intake and the incidence of coronary heart disease in men of middle age and older.Cohort questionnaire study of men followed up for six years from 1986.The health professionals follow up study in the United States.43 757 health professionals aged 40 to 75 years free of diagnosed cardiovascular disease or diabetes in 1986.Incidence of acute myocardial infarct…	1996	8688759	dietary fat and risk of coronary heart disease in men: cohort follow up study in the united states	saturated fat	MI	m	pos	cox	1.22
To examine the association between fat intake and the incidence of coronary heart disease in men of middle age and older.Cohort questionnaire study of men followed up for six years from 1986.The health professionals follow up study in the United States.43 757 health professionals aged 40 to 75 years free of diagnosed cardiovascular disease or diabetes in 1986.Incidence of acute myocardial infarct…	1996	8688759	dietary fat and risk of coronary heart disease in men: cohort follow up study in the united states	saturated fat adjusted for fiber	fatal chd	m	no	cox
To examine the association between fat intake and the incidence of coronary heart disease in men of middle age and older.Cohort questionnaire study of men followed up for six years from 1986.The health professionals follow up study in the United States.43 757 health professionals aged 40 to 75 years free of diagnosed cardiovascular disease or diabetes in 1986.Incidence of acute myocardial infarct…	1996	8688759	dietary fat and risk of coronary heart disease in men: cohort follow up study in the united states	saturated fat adjusted for fiber	MI	m	no	cox
The relation between dietary intake of specific types of fat, particularly trans unsaturated fat and the risk of coronary disease remains unclear. We therefore studied this relation in women enrolled in the Nurses' Health Study.We prospectively studied 80,082 women who were 34 to 59 years of age and had no known coronary disease, stroke, cancer, hypercholesterolemia, or diabetes in 1980. Informat…	1997	9366580	dietary fat intake and the risk of coronary heart disease in women	MUFA	chd	f	neg	cox	0.81
The relation between dietary intake of specific types of fat, particularly trans unsaturated fat and the risk of coronary disease remains unclear. We therefore studied this relation in women enrolled in the Nurses' Health Study.We prospectively studied 80,082 women who were 34 to 59 years of age and had no known coronary disease, stroke, cancer, hypercholesterolemia, or diabetes in 1980. Informat…	1997	9366580	dietary fat intake and the risk of coronary heart disease in women	PUFA	chd	f	neg	cox	0.62
The relation between dietary intake of specific types of fat, particularly trans unsaturated fat and the risk of coronary disease remains unclear. We therefore studied this relation in women enrolled in the Nurses' Health Study.We prospectively studied 80,082 women who were 34 to 59 years of age and had no known coronary disease, stroke, cancer, hypercholesterolemia, or diabetes in 1980. Informat…	1997	9366580	dietary fat intake and the risk of coronary heart disease in women	saturated fat vs. carb	chd	f	pos	cox	1.17
The relation between dietary intake of specific types of fat, particularly trans unsaturated fat and the risk of coronary disease remains unclear. We therefore studied this relation in women enrolled in the Nurses' Health Study.We prospectively studied 80,082 women who were 34 to 59 years of age and had no known coronary disease, stroke, cancer, hypercholesterolemia, or diabetes in 1980. Informat…	1997	9366580	dietary fat intake and the risk of coronary heart disease in women	total fat	chd	f	no	cox
The relation between dietary intake of specific types of fat, particularly trans unsaturated fat and the risk of coronary disease remains unclear. We therefore studied this relation in women enrolled in the Nurses' Health Study.We prospectively studied 80,082 women who were 34 to 59 years of age and had no known coronary disease, stroke, cancer, hypercholesterolemia, or diabetes in 1980. Informat…	1997	9366580	dietary fat intake and the risk of coronary heart disease in women	trans unsaturated fat vs. carb	chd	f	pos	cox	1.93
Hyperhomocysteinemia is caused by genetic and lifestyle influences, including low intakes of folate and vitamin B6. However, prospective data relating intake of these vitamins to risk of coronary heart disease (CHD) are not available.To examine intakes of folate and vitamin B6 in relation to the incidence of nonfatal myocardial infarction (MI) and fatal CHD.Prospective cohort study.In 1980, a tot…	1998	9459468	folate and vitamin b6 from diet and supplements in relation to risk of coronary heart disease among women	total folate	chd	f	neg	cox	0.69
Hyperhomocysteinemia is caused by genetic and lifestyle influences, including low intakes of folate and vitamin B6. However, prospective data relating intake of these vitamins to risk of coronary heart disease (CHD) are not available.To examine intakes of folate and vitamin B6 in relation to the incidence of nonfatal myocardial infarction (MI) and fatal CHD.Prospective cohort study.In 1980, a tot…	1998	9459468	folate and vitamin b6 from diet and supplements in relation to risk of coronary heart disease among women	vitamin B6	chd	f	neg	cox	0.67
To examine the relation between nut consumption and risk of coronary heart disease in a cohort of women from the Nurses' Health Study.Prospective cohort study.Nurses' Health Study.86 016 women from 34 to 59 years of age without previously diagnosed coronary heart disease, stroke, or cancer at baseline in 1980.Major coronary heart disease including non-fatal myocardial infarction and fatal coronar…	1999	9812929	frequent nut consumption and risk of coronary heart disease in women: prospective cohort study	nut consumption	chd	f	neg	cox	0.65
Antioxidants increase the resistance of low-density lipoprotein to oxidation and may thereby reduce risk for atherosclerosis.To determine whether intake of vitamin E, vitamin C, or carotenoids predict risk for total or ischemic stroke.Prospective observational study.The Health Professionals Follow-up Study.43,738 men 40 to 75 years of age who did not have cardiovascular disease or diabetes.Repeat…	1999	10383366	relation of consumption of vitamin e, vitamin c, and carotenoids to risk for stroke among men in the united states	vitamin C	hemorrhagic stroke	m	no	cox
Antioxidants increase the resistance of low-density lipoprotein to oxidation and may thereby reduce risk for atherosclerosis.To determine whether intake of vitamin E, vitamin C, or carotenoids predict risk for total or ischemic stroke.Prospective observational study.The Health Professionals Follow-up Study.43,738 men 40 to 75 years of age who did not have cardiovascular disease or diabetes.Repeat…	1999	10383366	relation of consumption of vitamin e, vitamin c, and carotenoids to risk for stroke among men in the united states	vitamin C	ischemic stroke	m	no	cox
Antioxidants increase the resistance of low-density lipoprotein to oxidation and may thereby reduce risk for atherosclerosis.To determine whether intake of vitamin E, vitamin C, or carotenoids predict risk for total or ischemic stroke.Prospective observational study.The Health Professionals Follow-up Study.43,738 men 40 to 75 years of age who did not have cardiovascular disease or diabetes.Repeat…	1999	10383366	relation of consumption of vitamin e, vitamin c, and carotenoids to risk for stroke among men in the united states	vitamin C	total stroke	m	no	cox
Antioxidants increase the resistance of low-density lipoprotein to oxidation and may thereby reduce risk for atherosclerosis.To determine whether intake of vitamin E, vitamin C, or carotenoids predict risk for total or ischemic stroke.Prospective observational study.The Health Professionals Follow-up Study.43,738 men 40 to 75 years of age who did not have cardiovascular disease or diabetes.Repeat…	1999	10383366	relation of consumption of vitamin e, vitamin c, and carotenoids to risk for stroke among men in the united states	vitamin E	hemorrhagic stroke	m	no	cox
Antioxidants increase the resistance of low-density lipoprotein to oxidation and may thereby reduce risk for atherosclerosis.To determine whether intake of vitamin E, vitamin C, or carotenoids predict risk for total or ischemic stroke.Prospective observational study.The Health Professionals Follow-up Study.43,738 men 40 to 75 years of age who did not have cardiovascular disease or diabetes.Repeat…	1999	10383366	relation of consumption of vitamin e, vitamin c, and carotenoids to risk for stroke among men in the united states	vitamin E	ischemic stroke	m	no	cox
Antioxidants increase the resistance of low-density lipoprotein to oxidation and may thereby reduce risk for atherosclerosis.To determine whether intake of vitamin E, vitamin C, or carotenoids predict risk for total or ischemic stroke.Prospective observational study.The Health Professionals Follow-up Study.43,738 men 40 to 75 years of age who did not have cardiovascular disease or diabetes.Repeat…	1999	10383366	relation of consumption of vitamin e, vitamin c, and carotenoids to risk for stroke among men in the united states	vitamin E	total stroke	m	no	cox
Few studies have evaluated the relationship between fruit and vegetable intake and cardiovascular disease.To examine the associations between fruit and vegetable intake and ischemic stroke.Prospective cohort studies, including 75 596 women aged 34 to 59 years in the Nurses' Health Study with 14 years of follow-up (1980-1994), and 38683 men aged 40 to 75 years in the Health Professionals' Follow-u…	1999	10517425	fruit and vegetable intake in relation to risk of ischemic stroke	citrus fruit including juice	ischemic stroke	both	neg	cox	0.81
Few studies have evaluated the relationship between fruit and vegetable intake and cardiovascular disease.To examine the associations between fruit and vegetable intake and ischemic stroke.Prospective cohort studies, including 75 596 women aged 34 to 59 years in the Nurses' Health Study with 14 years of follow-up (1980-1994), and 38683 men aged 40 to 75 years in the Health Professionals' Follow-u…	1999	10517425	fruit and vegetable intake in relation to risk of ischemic stroke	citrus fruit juice	ischemic stroke	both	neg	cox	0.75
Few studies have evaluated the relationship between fruit and vegetable intake and cardiovascular disease.To examine the associations between fruit and vegetable intake and ischemic stroke.Prospective cohort studies, including 75 596 women aged 34 to 59 years in the Nurses' Health Study with 14 years of follow-up (1980-1994), and 38683 men aged 40 to 75 years in the Health Professionals' Follow-u…	1999	10517425	fruit and vegetable intake in relation to risk of ischemic stroke	Cruciferous vegetables	ischemic stroke	both	neg	cox	0.68
Few studies have evaluated the relationship between fruit and vegetable intake and cardiovascular disease.To examine the associations between fruit and vegetable intake and ischemic stroke.Prospective cohort studies, including 75 596 women aged 34 to 59 years in the Nurses' Health Study with 14 years of follow-up (1980-1994), and 38683 men aged 40 to 75 years in the Health Professionals' Follow-u…	1999	10517425	fruit and vegetable intake in relation to risk of ischemic stroke	fruits and vegetables	ischemic stroke	both	neg	cox	0.69
Few studies have evaluated the relationship between fruit and vegetable intake and cardiovascular disease.To examine the associations between fruit and vegetable intake and ischemic stroke.Prospective cohort studies, including 75 596 women aged 34 to 59 years in the Nurses' Health Study with 14 years of follow-up (1980-1994), and 38683 men aged 40 to 75 years in the Health Professionals' Follow-u…	1999	10517425	fruit and vegetable intake in relation to risk of ischemic stroke	green leafy vegetables	ischemic stroke	both	neg	cox	0.79
Few studies have evaluated the relationship between fruit and vegetable intake and cardiovascular disease.To examine the associations between fruit and vegetable intake and ischemic stroke.Prospective cohort studies, including 75 596 women aged 34 to 59 years in the Nurses' Health Study with 14 years of follow-up (1980-1994), and 38683 men aged 40 to 75 years in the Health Professionals' Follow-u…	1999	10517425	fruit and vegetable intake in relation to risk of ischemic stroke	Legumes or potatoes	ischemic stroke	both	no	cox
Metabolic studies suggest that saturated fatty acids differ in their effects on blood lipids.The objective was to examine the associations between intakes of individual saturated fatty acids and their food sources in relation to the risk of coronary heart disease (CHD).This was a prospective cohort study of 80082 women in the Nurses' Health Study aged 34-59 y. Subjects had no known cardiovascular…	1999	10584044	dietary saturated fats and their food sources in relation to the risk of coronary heart disease in women	ratio of high-fat to low-fat dairy	chd	f	pos	cox
Metabolic studies suggest that saturated fatty acids differ in their effects on blood lipids.The objective was to examine the associations between intakes of individual saturated fatty acids and their food sources in relation to the risk of coronary heart disease (CHD).This was a prospective cohort study of 80082 women in the Nurses' Health Study aged 34-59 y. Subjects had no known cardiovascular…	1999	10584044	dietary saturated fats and their food sources in relation to the risk of coronary heart disease in women	ratio of polyunsaturated to saturated fat	chd	f	neg	cox	0.58
Metabolic studies suggest that saturated fatty acids differ in their effects on blood lipids.The objective was to examine the associations between intakes of individual saturated fatty acids and their food sources in relation to the risk of coronary heart disease (CHD).This was a prospective cohort study of 80082 women in the Nurses' Health Study aged 34-59 y. Subjects had no known cardiovascular…	1999	10584044	dietary saturated fats and their food sources in relation to the risk of coronary heart disease in women	ratio of red meat to poultry and fish consumption	chd	f	pos	cox
Metabolic studies suggest that saturated fatty acids differ in their effects on blood lipids.The objective was to examine the associations between intakes of individual saturated fatty acids and their food sources in relation to the risk of coronary heart disease (CHD).This was a prospective cohort study of 80082 women in the Nurses' Health Study aged 34-59 y. Subjects had no known cardiovascular…	1999	10584044	dietary saturated fats and their food sources in relation to the risk of coronary heart disease in women	short- to medium-chain saturated fatty acids (4:0-10:0)	chd	f	no	cox
Metabolic studies suggest that saturated fatty acids differ in their effects on blood lipids.The objective was to examine the associations between intakes of individual saturated fatty acids and their food sources in relation to the risk of coronary heart disease (CHD).This was a prospective cohort study of 80082 women in the Nurses' Health Study aged 34-59 y. Subjects had no known cardiovascular…	1999	10584044	dietary saturated fats and their food sources in relation to the risk of coronary heart disease in women	stearic acid	chd	f	pos	cox	1.19
Many constituents of fruits and vegetables may reduce the risk for coronary heart disease, but data on the relationship between fruit and vegetable consumption and risk for coronary heart disease are sparse.To evaluate the association of fruit and vegetable consumption with risk for coronary heart disease.Prospective cohort study.The Nurses' Health Study and the Health Professionals' Follow-Up St…	2001	11412050	the effect of fruit and vegetable intake on risk for coronary heart disease	fruits and vegetables	chd	both	neg	cox	0.8
Many constituents of fruits and vegetables may reduce the risk for coronary heart disease, but data on the relationship between fruit and vegetable consumption and risk for coronary heart disease are sparse.To evaluate the association of fruit and vegetable consumption with risk for coronary heart disease.Prospective cohort study.The Nurses' Health Study and the Health Professionals' Follow-Up St…	2001	11412050	the effect of fruit and vegetable intake on risk for coronary heart disease	green leafy vegetables	chd	both	neg	cox	0.77
Many constituents of fruits and vegetables may reduce the risk for coronary heart disease, but data on the relationship between fruit and vegetable consumption and risk for coronary heart disease are sparse.To evaluate the association of fruit and vegetable consumption with risk for coronary heart disease.Prospective cohort study.The Nurses' Health Study and the Health Professionals' Follow-Up St…	2001	11412050	the effect of fruit and vegetable intake on risk for coronary heart disease	vitamin C-rish fruits and vegetables	chd	both	neg	cox	0.94
Although substantial information on individual nutrients or foods and risk of coronary heart disease (CHD) is available, little is known about the role of overall eating pattern.Using dietary information from a food frequency questionnaire in 1984 from the Nurses' Health Study, we conducted factor analysis and identified 2 major dietary patterns-"prudent" and "Western"-and calculated factor score…	2001	11493127	dietary patterns and the risk of coronary heart disease in women	prudent diet score	chd	f	neg	cox	0.76
Although substantial information on individual nutrients or foods and risk of coronary heart disease (CHD) is available, little is known about the role of overall eating pattern.Using dietary information from a food frequency questionnaire in 1984 from the Nurses' Health Study, we conducted factor analysis and identified 2 major dietary patterns-"prudent" and "Western"-and calculated factor score…	2001	11493127	dietary patterns and the risk of coronary heart disease in women	western diet score	chd	f	pos	cox	1.46
Higher consumption of fish and omega-3 fatty acids has been associated with a lower risk of coronary heart disease (CHD) in men, but limited data are available regarding women.To examine the association between fish and long-chain omega-3 fatty acid consumption and risk of CHD in women.Dietary consumption and follow-up data from 84 688 female nurses enrolled in the Nurses' Health Study, aged 34 t…	2002	11939867	fish and omega-3 fatty acid intake and risk of coronary heart disease in women	fish	chd	f	neg	cox	0.66
Higher consumption of fish and omega-3 fatty acids has been associated with a lower risk of coronary heart disease (CHD) in men, but limited data are available regarding women.To examine the association between fish and long-chain omega-3 fatty acid consumption and risk of CHD in women.Dietary consumption and follow-up data from 84 688 female nurses enrolled in the Nurses' Health Study, aged 34 t…	2002	11939867	fish and omega-3 fatty acid intake and risk of coronary heart disease in women	omega-3 fatty acids	chd	f	neg	cox	0.67
A high dietary intake of mercury from consumption of fish has been hypothesized to increase the risk of coronary heart disease.Using a nested case-control design, we investigated the association between mercury levels in toenails and the risk of coronary heart disease among male health professionals with no previous history of cardiovascular disease or cancer who were 40 to 75 years of age in 198…	2002	12456851	mercury and the risk of coronary heart disease in men	mercury	chd	m	no
Although moderate drinking confers a decreased risk of myocardial infarction, the roles of the drinking pattern and type of beverage remain unclear.We studied the association of alcohol consumption with the risk of myocardial infarction among 38,077 male health professionals who were free of cardiovascular disease and cancer at base line. We assessed the consumption of beer, red wine, white wine,…	2003	12519921	roles of drinking pattern and type of alcohol consumed in coronary heart disease in men	alcohol	MI	m	neg		0.63
Although moderate drinking confers a decreased risk of myocardial infarction, the roles of the drinking pattern and type of beverage remain unclear.We studied the association of alcohol consumption with the risk of myocardial infarction among 38,077 male health professionals who were free of cardiovascular disease and cancer at base line. We assessed the consumption of beer, red wine, white wine,…	2003	12519921	roles of drinking pattern and type of alcohol consumed in coronary heart disease in men	type of alcohol	MI	m	no
Calcium intake is thought to have a protective effect on the risk of developing ischemic heart disease (IHD), but the existing data are inconsistent.The objective was to assess the relation between calcium intake and risk of IHD among men.Men in the Health Professionals Follow-up Study who returned a dietary questionnaire in 1986 (n = 39 800) were followed up for 12 y. Intakes of calcium and othe…	2003	12663277	a prospective study of calcium intake from diet and supplements and risk of ischemic heart disease among men	dietary calcium	ischemic heart disease	m	no	cox
Calcium intake is thought to have a protective effect on the risk of developing ischemic heart disease (IHD), but the existing data are inconsistent.The objective was to assess the relation between calcium intake and risk of IHD among men.Men in the Health Professionals Follow-up Study who returned a dietary questionnaire in 1986 (n = 39 800) were followed up for 12 y. Intakes of calcium and othe…	2003	12663277	a prospective study of calcium intake from diet and supplements and risk of ischemic heart disease among men	supplemental calcium	ischemic heart disease	m	no	cox
Our objective was to prospectively examine the relation between vitamin C intake and risk of coronary heart disease (CHD) in women.Results from prospective investigations of the relation between vitamin C intake and risk of CHD have been inconsistent. The lack of clear evidence for a protective association despite a plausible mechanism indicates the need to evaluate further the association betwee…	2003	12875759	vitamin c and risk of coronary heart disease in women	dietary vitamin C	chd	f	no
Our objective was to prospectively examine the relation between vitamin C intake and risk of coronary heart disease (CHD) in women.Results from prospective investigations of the relation between vitamin C intake and risk of CHD have been inconsistent. The lack of clear evidence for a protective association despite a plausible mechanism indicates the need to evaluate further the association betwee…	2003	12875759	vitamin c and risk of coronary heart disease in women	supplemental vitamin C	chd	f	neg		0.72
Our objective was to prospectively examine the relation between vitamin C intake and risk of coronary heart disease (CHD) in women.Results from prospective investigations of the relation between vitamin C intake and risk of CHD have been inconsistent. The lack of clear evidence for a protective association despite a plausible mechanism indicates the need to evaluate further the association betwee…	2003	12875759	vitamin c and risk of coronary heart disease in women	total vitamin C	chd	f	neg		0.73
Selenium is a trace mineral that plays a role in antioxidant defenses as a component of glutathione peroxidase. Epidemiologic findings on the relation of selenium status to risk of heart disease are inconsistent. Therefore, the authors investigated prospectively the association between toenail selenium levels and risk of coronary heart disease (CHD) in a case-control study nested within the Healt…	2003	14585763	prospective study of selenium levels in toenails and risk of coronary heart disease in men	selenium	chd	m	no	logistic
Our aim in this study was to assess the relationship between magnesium intake and risk of coronary heart disease (CHD) among men.A total of 39,633 men in the Health Professionals Follow-up Study who returned a dietary questionnaire in 1986 were followed up for 12 years. Intakes of magnesium, zinc and potassium and other nutrients were assessed in 1986, 1990 and 1994. Total CHD incidence (nonfatal…	2004	14963055	magnesium intake and risk of coronary heart disease among men	supplemental magnesium	chd	m	neg	cox	0.77
Our aim in this study was to assess the relationship between magnesium intake and risk of coronary heart disease (CHD) among men.A total of 39,633 men in the Health Professionals Follow-up Study who returned a dietary questionnaire in 1986 were followed up for 12 years. Intakes of magnesium, zinc and potassium and other nutrients were assessed in 1986, 1990 and 1994. Total CHD incidence (nonfatal…	2004	14963055	magnesium intake and risk of coronary heart disease among men	total magnesium	chd	m	neg	cox	0.82
Few epidemiologic studies of dietary fiber intake and risk of coronary heart disease have compared fiber types (cereal, fruit, and vegetable) or included sex-specific results. The purpose of this study was to conduct a pooled analysis of dietary fiber and its subtypes and risk of coronary heart disease.We analyzed the original data from 10 prospective cohort studies from the United States and Eur…	2004	14980987	dietary fiber and risk of coronary heart disease: a pooled analysis of cohort studies	cereal fiber	chd	both	no
Few epidemiologic studies of dietary fiber intake and risk of coronary heart disease have compared fiber types (cereal, fruit, and vegetable) or included sex-specific results. The purpose of this study was to conduct a pooled analysis of dietary fiber and its subtypes and risk of coronary heart disease.We analyzed the original data from 10 prospective cohort studies from the United States and Eur…	2004	14980987	dietary fiber and risk of coronary heart disease: a pooled analysis of cohort studies	cereal fiber	chd death	both	neg		0.75
Few epidemiologic studies of dietary fiber intake and risk of coronary heart disease have compared fiber types (cereal, fruit, and vegetable) or included sex-specific results. The purpose of this study was to conduct a pooled analysis of dietary fiber and its subtypes and risk of coronary heart disease.We analyzed the original data from 10 prospective cohort studies from the United States and Eur…	2004	14980987	dietary fiber and risk of coronary heart disease: a pooled analysis of cohort studies	dietary fiber	chd	both	neg		0.86
Few epidemiologic studies of dietary fiber intake and risk of coronary heart disease have compared fiber types (cereal, fruit, and vegetable) or included sex-specific results. The purpose of this study was to conduct a pooled analysis of dietary fiber and its subtypes and risk of coronary heart disease.We analyzed the original data from 10 prospective cohort studies from the United States and Eur…	2004	14980987	dietary fiber and risk of coronary heart disease: a pooled analysis of cohort studies	dietary fiber	chd death	both	neg		0.73
Few epidemiologic studies of dietary fiber intake and risk of coronary heart disease have compared fiber types (cereal, fruit, and vegetable) or included sex-specific results. The purpose of this study was to conduct a pooled analysis of dietary fiber and its subtypes and risk of coronary heart disease.We analyzed the original data from 10 prospective cohort studies from the United States and Eur…	2004	14980987	dietary fiber and risk of coronary heart disease: a pooled analysis of cohort studies	fruit fiber	chd	both	neg		0.84
Few epidemiologic studies of dietary fiber intake and risk of coronary heart disease have compared fiber types (cereal, fruit, and vegetable) or included sex-specific results. The purpose of this study was to conduct a pooled analysis of dietary fiber and its subtypes and risk of coronary heart disease.We analyzed the original data from 10 prospective cohort studies from the United States and Eur…	2004	14980987	dietary fiber and risk of coronary heart disease: a pooled analysis of cohort studies	fruit fiber	chd death	both	neg		0.7
Few epidemiologic studies of dietary fiber intake and risk of coronary heart disease have compared fiber types (cereal, fruit, and vegetable) or included sex-specific results. The purpose of this study was to conduct a pooled analysis of dietary fiber and its subtypes and risk of coronary heart disease.We analyzed the original data from 10 prospective cohort studies from the United States and Eur…	2004	14980987	dietary fiber and risk of coronary heart disease: a pooled analysis of cohort studies	vegetable fiber	chd	both	no
Few epidemiologic studies of dietary fiber intake and risk of coronary heart disease have compared fiber types (cereal, fruit, and vegetable) or included sex-specific results. The purpose of this study was to conduct a pooled analysis of dietary fiber and its subtypes and risk of coronary heart disease.We analyzed the original data from 10 prospective cohort studies from the United States and Eur…	2004	14980987	dietary fiber and risk of coronary heart disease: a pooled analysis of cohort studies	vegetable fiber	chd death	both	no
Adiponectin, a recently discovered adipocyte-derived peptide, is involved in the regulation of insulin sensitivity and lipid oxidation and, purportedly, in the development of atherosclerosis and coronary heart disease in humans.To assess prospectively whether plasma adiponectin concentrations are associated with risk of myocardial infarction (MI).Nested case-control study among 18 225 male partic…	2004	15082700	plasma adiponectin levels and risk of myocardial infarction in men	adiponectin	MI	m	neg	cox	0.39
Few studies have examined the association between folate intake and risk of stroke, although numerous studies have suggested that high levels of homocysteine are positively related to stroke. We aim to assess the relation between folate intake and stroke incidence among women participating in the Nurses' Health Study.83,272 female nurses aged 34 to 59 years in 1980 and residing in 11 US states we…	2004	15105514	folate intake and risk of stroke among women	total folate	total stroke	f	no	cox
Previous studies have suggested that a daily intake of 3 servings of whole-grain foods is associated with a reduced risk of coronary heart disease (CHD). However, methods for the assessment of whole-grain intake differ. Furthermore, any additional effects of added bran and germ, which are components of whole grains, have not been reported.The objective was to evaluate the association of whole-gra…	2005	15585760	intakes of whole grains, bran, and germ and the risk of coronary heart disease in men	added bran	chd	m	neg		0.7
Previous studies have suggested that a daily intake of 3 servings of whole-grain foods is associated with a reduced risk of coronary heart disease (CHD). However, methods for the assessment of whole-grain intake differ. Furthermore, any additional effects of added bran and germ, which are components of whole grains, have not been reported.The objective was to evaluate the association of whole-gra…	2005	15585760	intakes of whole grains, bran, and germ and the risk of coronary heart disease in men	added germ	chd	m	no
Previous studies have suggested that a daily intake of 3 servings of whole-grain foods is associated with a reduced risk of coronary heart disease (CHD). However, methods for the assessment of whole-grain intake differ. Furthermore, any additional effects of added bran and germ, which are components of whole grains, have not been reported.The objective was to evaluate the association of whole-gra…	2005	15585760	intakes of whole grains, bran, and germ and the risk of coronary heart disease in men	whole grain	chd	m	neg	cox	0.82
Epidemiologic studies have suggested a lower risk of coronary heart disease (CHD) at higher intakes of fruit, vegetables, and whole grain. Whether this association is due to antioxidant vitamins or some other factors remains unclear.We studied the relation between the intake of antioxidant vitamins and CHD risk.A cohort study pooling 9 prospective studies that included information on intakes of v…	2005	15585762	antioxidant vitamins and coronary heart disease risk: a pooled analysis of 9 cohorts	dietary vitamin C	chd	both	pos		1.23
Epidemiologic studies have suggested a lower risk of coronary heart disease (CHD) at higher intakes of fruit, vegetables, and whole grain. Whether this association is due to antioxidant vitamins or some other factors remains unclear.We studied the relation between the intake of antioxidant vitamins and CHD risk.A cohort study pooling 9 prospective studies that included information on intakes of v…	2005	15585762	antioxidant vitamins and coronary heart disease risk: a pooled analysis of 9 cohorts	dietary vitamin E	chd	both	no
Epidemiologic studies have suggested a lower risk of coronary heart disease (CHD) at higher intakes of fruit, vegetables, and whole grain. Whether this association is due to antioxidant vitamins or some other factors remains unclear.We studied the relation between the intake of antioxidant vitamins and CHD risk.A cohort study pooling 9 prospective studies that included information on intakes of v…	2005	15585762	antioxidant vitamins and coronary heart disease risk: a pooled analysis of 9 cohorts	supplemental vitamin C	chd	both	neg		0.75
Epidemiologic studies have suggested a lower risk of coronary heart disease (CHD) at higher intakes of fruit, vegetables, and whole grain. Whether this association is due to antioxidant vitamins or some other factors remains unclear.We studied the relation between the intake of antioxidant vitamins and CHD risk.A cohort study pooling 9 prospective studies that included information on intakes of v…	2005	15585762	antioxidant vitamins and coronary heart disease risk: a pooled analysis of 9 cohorts	supplemental vitamin E	chd	both	no
The authors examined the associations of dietary fat and specific types of fat with risk of coronary heart disease (CHD) among 78,778 US women initially free of cardiovascular disease and diabetes in 1980. They documented 1,766 incident CHD cases (including 1,241 nonfatal myocardial infarctions and 525 CHD deaths) during 20 years of follow-up. Polyunsaturated fat intake was inversely associated w…	2005	15781956	dietary fat intake and risk of coronary heart disease in women: 20 years of follow-up of the nurses' health study	PUFA	chd	f	neg	cox	0.75
The authors examined the associations of dietary fat and specific types of fat with risk of coronary heart disease (CHD) among 78,778 US women initially free of cardiovascular disease and diabetes in 1980. They documented 1,766 incident CHD cases (including 1,241 nonfatal myocardial infarctions and 525 CHD deaths) during 20 years of follow-up. Polyunsaturated fat intake was inversely associated w…	2005	15781956	dietary fat intake and risk of coronary heart disease in women: 20 years of follow-up of the nurses' health study	trans fat	chd	f	pos	cox	1.33
With its homology with plasminogen, lipoprotein(a) [Lp(a)] may be related to thrombosis and inflammation. We assessed the role of Lp(a) in coronary heart diseases (CHD) by a recently developed assay that is not affected by the plasminogen-like Kringle-type-2 repeats.Of 32 826 women from the Nurses' Health Study, who provided blood at baseline, we documented 228 CHD events during 8 years of follow…	2006	15824077	lipoprotein a and coronary heart disease among women: beyond a cholesterol carrier?	lipoprotein	chd	f	pos	logistic	1.9
With its homology with plasminogen, lipoprotein(a) [Lp(a)] may be related to thrombosis and inflammation. We assessed the role of Lp(a) in coronary heart diseases (CHD) by a recently developed assay that is not affected by the plasminogen-like Kringle-type-2 repeats.Of 32 826 women from the Nurses' Health Study, who provided blood at baseline, we documented 228 CHD events during 8 years of follow…	2006	15824077	lipoprotein a and coronary heart disease among women: beyond a cholesterol carrier?	lipoprotein and C-reactive protein	chd	f	pos	logistic	3.67
With its homology with plasminogen, lipoprotein(a) [Lp(a)] may be related to thrombosis and inflammation. We assessed the role of Lp(a) in coronary heart diseases (CHD) by a recently developed assay that is not affected by the plasminogen-like Kringle-type-2 repeats.Of 32 826 women from the Nurses' Health Study, who provided blood at baseline, we documented 228 CHD events during 8 years of follow…	2006	15824077	lipoprotein a and coronary heart disease among women: beyond a cholesterol carrier?	lipoprotein and fibrinogen	chd	f	pos	logistic	3.2
Alpha-linolenic acid, an intermediate-chain n-3 fatty acid found primarily in plants, may decrease the risk of fatal coronary heart disease (CHD) through a reduction in fatal ventricular arrhythmias and sudden cardiac death (SCD).We prospectively examined the association between dietary intake of alpha-linolenic acid assessed via updated food-frequency questionnaires and the risk of SCD, other fa…	2006	16301356	dietary alpha-linolenic acid intake and risk of sudden cardiac death and coronary heart disease	alpha-linolenic	fatal chd	f	no
Alpha-linolenic acid, an intermediate-chain n-3 fatty acid found primarily in plants, may decrease the risk of fatal coronary heart disease (CHD) through a reduction in fatal ventricular arrhythmias and sudden cardiac death (SCD).We prospectively examined the association between dietary intake of alpha-linolenic acid assessed via updated food-frequency questionnaires and the risk of SCD, other fa…	2006	16301356	dietary alpha-linolenic acid intake and risk of sudden cardiac death and coronary heart disease	alpha-linolenic	nonfatal MI	f	no
Alpha-linolenic acid, an intermediate-chain n-3 fatty acid found primarily in plants, may decrease the risk of fatal coronary heart disease (CHD) through a reduction in fatal ventricular arrhythmias and sudden cardiac death (SCD).We prospectively examined the association between dietary intake of alpha-linolenic acid assessed via updated food-frequency questionnaires and the risk of SCD, other fa…	2006	16301356	dietary alpha-linolenic acid intake and risk of sudden cardiac death and coronary heart disease	alpha-linolenic	sudden cardiac death	f	neg		0.3
We examined the association between long-term habitual coffee consumption and risk of coronary heart disease (CHD).We performed a prospective cohort study with 44,005 men and 84,488 women without history of cardiovascular disease or cancer. Coffee consumption was first assessed in 1986 for men and in 1980 for women and then repeatedly every 2 to 4 years; the follow-up continued through 2000. We d…	2006	16636169	coffee consumption and coronary heart disease in men and women: a prospective cohort study	coffee	chd	both	no
Although moderate alcohol intake is associated with lower risk for myocardial infarction (MI), guidelines generally suggest that adults seek other lifestyle measures to reduce cardiovascular risk. We studied whether alcohol consumption is inversely associated with risk for coronary heart disease in men who report consistently favorable lifestyle behaviors.From 51 529 male participants of the Heal…	2006	17060546	alcohol consumption and risk for coronary heart disease in men with healthy lifestyles	alcohol	MI	m	neg		0.38
Low-carbohydrate diets have been advocated for weight loss and to prevent obesity, but the long-term safety of these diets has not been determined.We evaluated data on 82,802 women in the Nurses' Health Study who had completed a validated food-frequency questionnaire. Data from the questionnaire were used to calculate a low-carbohydrate-diet score, which was based on the percentage of energy as c…	2006	17093250	low-carbohydrate-diet score and the risk of coronary heart disease in women	LCD from carb, animal protein, and animal fat	chd	f	no
Low-carbohydrate diets have been advocated for weight loss and to prevent obesity, but the long-term safety of these diets has not been determined.We evaluated data on 82,802 women in the Nurses' Health Study who had completed a validated food-frequency questionnaire. Data from the questionnaire were used to calculate a low-carbohydrate-diet score, which was based on the percentage of energy as c…	2006	17093250	low-carbohydrate-diet score and the risk of coronary heart disease in women	LCD from carb, vegetable protein, and vegetable fat	chd	f	no
Low-carbohydrate diets have been advocated for weight loss and to prevent obesity, but the long-term safety of these diets has not been determined.We evaluated data on 82,802 women in the Nurses' Health Study who had completed a validated food-frequency questionnaire. Data from the questionnaire were used to calculate a low-carbohydrate-diet score, which was based on the percentage of energy as c…	2006	17093250	low-carbohydrate-diet score and the risk of coronary heart disease in women	LCD score	chd	f	no
Dietary flavonols and flavones are subgroups of flavonoids that have been suggested to decrease the risk of coronary heart disease (CHD). The authors prospectively evaluated intakes of flavonols and flavones in relation to risk of nonfatal myocardial infarction and fatal CHD in the Nurses' Health Study. They assessed dietary information from the study's 1990, 1994, and 1998 food frequency questio…	2007	17379619	dietary intakes of flavonols and flavones and coronary heart disease in us women	flavonol	chd	f	no
Dietary flavonols and flavones are subgroups of flavonoids that have been suggested to decrease the risk of coronary heart disease (CHD). The authors prospectively evaluated intakes of flavonols and flavones in relation to risk of nonfatal myocardial infarction and fatal CHD in the Nurses' Health Study. They assessed dietary information from the study's 1990, 1994, and 1998 food frequency questio…	2008	17379620	dietary intakes of flavonols and flavones and coronary heart disease in us women	flavone	chd	f	no
High consumption of trans fat has been linked to the risk of coronary heart disease (CHD). We assessed the hypothesis that higher trans fatty acid contents in erythrocytes were associated with an elevated risk of CHD in a nested case-control study among US women.Blood samples were collected from 32,826 participants of the Nurses' Health Study from 1989 to 1990. During 6 years of follow-up, 166 in…	2007	17389261	a prospective study of trans fatty acids in erythrocytes and risk of coronary heart disease	trans 18:1	chd	f	pos		3.1
High consumption of trans fat has been linked to the risk of coronary heart disease (CHD). We assessed the hypothesis that higher trans fatty acid contents in erythrocytes were associated with an elevated risk of CHD in a nested case-control study among US women.Blood samples were collected from 32,826 participants of the Nurses' Health Study from 1989 to 1990. During 6 years of follow-up, 166 in…	2007	17389261	a prospective study of trans fatty acids in erythrocytes and risk of coronary heart disease	trans 18:2	chd	f	pos		2.8
High consumption of trans fat has been linked to the risk of coronary heart disease (CHD). We assessed the hypothesis that higher trans fatty acid contents in erythrocytes were associated with an elevated risk of CHD in a nested case-control study among US women.Blood samples were collected from 32,826 participants of the Nurses' Health Study from 1989 to 1990. During 6 years of follow-up, 166 in…	2007	17389261	a prospective study of trans fatty acids in erythrocytes and risk of coronary heart disease	trans fat in erythrocytes	chd	f	pos		3.3
The relation between dairy product intake and the risk of ischemic heart disease (IHD) remains controversial.We aimed to explore biomarkers of dairy fat intake in plasma and erythrocytes and to assess the hypothesis that higher concentrations of these biomarkers are associated with a greater risk of IHD in US women.Among 32,826 participants in the Nurses' Health Study who provided blood samples i…	2007	17921367	plasma and erythrocyte biomarkers of dairy fat intake and risk of ischemic heart disease	plasma 15:0	ischemic heart disease	f	pos		2.36
The Dietary Approaches to Stop Hypertension (DASH) diet has been shown to lower blood pressure, but little is known about its long-term effect on cardiovascular end points. Our objective was to assess the association between a DASH-style diet adherence score and risk of coronary heart disease (CHD) and stroke in women.In this prospective cohort study, diet was assessed 7 times during 24 years of …	2008	18413553	adherence to a dash-style diet and risk of coronary heart disease and stroke in women	DASH score	chd	f	neg		0.76
The Dietary Approaches to Stop Hypertension (DASH) diet has been shown to lower blood pressure, but little is known about its long-term effect on cardiovascular end points. Our objective was to assess the association between a DASH-style diet adherence score and risk of coronary heart disease (CHD) and stroke in women.In this prospective cohort study, diet was assessed 7 times during 24 years of …	2008	18413553	adherence to a dash-style diet and risk of coronary heart disease and stroke in women	DASH score	stroke	f	neg		0.82
In this study we prospectively evaluated the relationships between plasma concentrations of dehydroepiandrosterone (DHEA) and dehydroepiandrosterone sulfate (DHEA-S) and subsequent myocardial infarction in women.Using case-control sampling, we selected participants from the Nurses' Health Study cohort. Blood samples were collected from 1989 to 1990 when the women were 43 to 69 years old. During f…	2008	18451313	plasma dehydroepiandrosterone and risk of myocardial infarction in women	plasma dehydroepiandrosterone (DHEA)	MI	f	pos		1.27
Vitamin D deficiency may be involved in the development of atherosclerosis and coronary heart disease in humans.We assessed prospectively whether plasma 25-hydroxyvitamin D (25[OH]D) concentrations are associated with risk of coronary heart disease. A nested case-control study was conducted in 18,225 men in the Health Professionals Follow-up Study; the men were aged 40 to 75 years and were free o…	2008	18541825	25-hydroxyvitamin d and risk of myocardial infarction in men: a prospective study	plasma 25-hydroxyvitamin D (25[OH]D)	chd	m	neg		0.478469
Whereas dietary intake of long-chain n-3 fatty acids has been associated with risk of nonfatal myocardial infarction (MI), few studies have examined the relation for blood concentrations.We aimed to investigate the effect of long-chain n-3 fatty acids in blood on the risk of nonfatal MI.Baseline blood samples were collected from 32 826 participants of the Nurses' Health Study in 1989-1990, among …	2008	18614744	blood concentrations of individual long-chain n-3 fatty acids and risk of nonfatal myocardial infarction	docosahexaenoic acid	nonfatal MI	f	no
Whereas dietary intake of long-chain n-3 fatty acids has been associated with risk of nonfatal myocardial infarction (MI), few studies have examined the relation for blood concentrations.We aimed to investigate the effect of long-chain n-3 fatty acids in blood on the risk of nonfatal MI.Baseline blood samples were collected from 32 826 participants of the Nurses' Health Study in 1989-1990, among …	2008	18614744	blood concentrations of individual long-chain n-3 fatty acids and risk of nonfatal myocardial infarction	docosapentaenoic acid	nonfatal MI	f	neg		0.4
Whereas dietary intake of long-chain n-3 fatty acids has been associated with risk of nonfatal myocardial infarction (MI), few studies have examined the relation for blood concentrations.We aimed to investigate the effect of long-chain n-3 fatty acids in blood on the risk of nonfatal MI.Baseline blood samples were collected from 32 826 participants of the Nurses' Health Study in 1989-1990, among …	2008	18614744	blood concentrations of individual long-chain n-3 fatty acids and risk of nonfatal myocardial infarction	eicosapentaenoic acid	nonfatal MI	f	neg		0.23
The positive association between body iron stores and risk of coronary heart disease (CHD) initially observed among a Finnish male population has not been corroborated by studies conducted in other populations. The soluble transferrin receptor (sTfR):ferritin ratio has been suggested to be a better index than ferritin to measure body iron stores. Because sTfR is sensitive to iron deficiency, this…	2009	19022969	excessive body iron stores are not associated with risk of coronary heart disease in women	ferritin	chd	f	no
The positive association between body iron stores and risk of coronary heart disease (CHD) initially observed among a Finnish male population has not been corroborated by studies conducted in other populations. The soluble transferrin receptor (sTfR):ferritin ratio has been suggested to be a better index than ferritin to measure body iron stores. Because sTfR is sensitive to iron deficiency, this…	2009	19022969	excessive body iron stores are not associated with risk of coronary heart disease in women	soluble transferrin receptor (sTfR):ferritin ratio	chd	f	no
Saturated fatty acid (SFA) intake increases plasma LDL-cholesterol concentrations; therefore, intake should be reduced to prevent coronary heart disease (CHD). Lower habitual intakes of SFAs, however, require substitution of other macronutrients to maintain energy balance.We investigated associations between energy intake from monounsaturated fatty acids (MUFAs), polyunsaturated fatty acids (PUFA…	2009	19211817	major types of dietary fat and risk of coronary heart disease: a pooled analysis of 11 cohort studies	carb replaced with saturated fat	chd	both	pos		1.07
Saturated fatty acid (SFA) intake increases plasma LDL-cholesterol concentrations; therefore, intake should be reduced to prevent coronary heart disease (CHD). Lower habitual intakes of SFAs, however, require substitution of other macronutrients to maintain energy balance.We investigated associations between energy intake from monounsaturated fatty acids (MUFAs), polyunsaturated fatty acids (PUFA…	2009	19211817	major types of dietary fat and risk of coronary heart disease: a pooled analysis of 11 cohort studies	carb replaced with saturated fat	chd death	both	no
Saturated fatty acid (SFA) intake increases plasma LDL-cholesterol concentrations; therefore, intake should be reduced to prevent coronary heart disease (CHD). Lower habitual intakes of SFAs, however, require substitution of other macronutrients to maintain energy balance.We investigated associations between energy intake from monounsaturated fatty acids (MUFAs), polyunsaturated fatty acids (PUFA…	2009	19211817	major types of dietary fat and risk of coronary heart disease: a pooled analysis of 11 cohort studies	MUFA	chd	both	no
Saturated fatty acid (SFA) intake increases plasma LDL-cholesterol concentrations; therefore, intake should be reduced to prevent coronary heart disease (CHD). Lower habitual intakes of SFAs, however, require substitution of other macronutrients to maintain energy balance.We investigated associations between energy intake from monounsaturated fatty acids (MUFAs), polyunsaturated fatty acids (PUFA…	2009	19211817	major types of dietary fat and risk of coronary heart disease: a pooled analysis of 11 cohort studies	PUFA replaced with saturated fat	chd	both	neg		0.87
Saturated fatty acid (SFA) intake increases plasma LDL-cholesterol concentrations; therefore, intake should be reduced to prevent coronary heart disease (CHD). Lower habitual intakes of SFAs, however, require substitution of other macronutrients to maintain energy balance.We investigated associations between energy intake from monounsaturated fatty acids (MUFAs), polyunsaturated fatty acids (PUFA…	2009	19211817	major types of dietary fat and risk of coronary heart disease: a pooled analysis of 11 cohort studies	PUFA replaced with saturated fat	chd death	both	neg		0.74
Previous studies have linked full-calorie sugar-sweetened beverages (SSBs) with greater weight gain and an increased risk of type 2 diabetes.We prospectively examined the association between consumption of SSBs and the risk of coronary heart disease (CHD) in women.Women (n = 88,520) from the Nurses' Health Study aged 34-59 y, without previously diagnosed coronary heart disease (CHD), stroke, or d…	2009	19211821	sweetened beverage consumption and risk of coronary heart disease in women	sweetened beverage	chd	f	pos		1.35
Data on the association between coffee consumption and risk of stroke are sparse. We assessed the association between coffee consumption and the risk of stroke over 24 years of follow-up in women.We analyzed data from a prospective cohort of 83,076 women in the Nurses' Health Study without history of stroke, coronary heart disease, diabetes, or cancer at baseline. Coffee consumption was assessed …	2009	19221216	coffee consumption and risk of stroke in women	caffeinated soft drink	total stroke	f	no	cox
Data on the association between coffee consumption and risk of stroke are sparse. We assessed the association between coffee consumption and the risk of stroke over 24 years of follow-up in women.We analyzed data from a prospective cohort of 83,076 women in the Nurses' Health Study without history of stroke, coronary heart disease, diabetes, or cancer at baseline. Coffee consumption was assessed …	2009	19221216	coffee consumption and risk of stroke in women	coffee consumption	total stroke	f	neg	cox	0.8
Data on the association between coffee consumption and risk of stroke are sparse. We assessed the association between coffee consumption and the risk of stroke over 24 years of follow-up in women.We analyzed data from a prospective cohort of 83,076 women in the Nurses' Health Study without history of stroke, coronary heart disease, diabetes, or cancer at baseline. Coffee consumption was assessed …	2009	19221216	coffee consumption and risk of stroke in women	Decaffeinated coffee	total stroke	f	no	cox
Data on the association between coffee consumption and risk of stroke are sparse. We assessed the association between coffee consumption and the risk of stroke over 24 years of follow-up in women.We analyzed data from a prospective cohort of 83,076 women in the Nurses' Health Study without history of stroke, coronary heart disease, diabetes, or cancer at baseline. Coffee consumption was assessed …	2009	19221216	coffee consumption and risk of stroke in women	tea	total stroke	f	no	cox
Several studies have documented an inverse association between adherence to the Mediterranean diet and risk of coronary heart disease (CHD), but few data are available on the relationship between Mediterranean diet and risk of stroke.For the present study, 74,886 women 38 to 63 years of age in the Nurses' Health Study, a cohort study of female nurses, without a history of cardiovascular disease a…	2009	19221219	mediterranean diet and incidence of and mortality from coronary heart disease and stroke in women	Alternate Mediterranean Diet Score	chd	f	neg	cox	0.71
Several studies have documented an inverse association between adherence to the Mediterranean diet and risk of coronary heart disease (CHD), but few data are available on the relationship between Mediterranean diet and risk of stroke.For the present study, 74,886 women 38 to 63 years of age in the Nurses' Health Study, a cohort study of female nurses, without a history of cardiovascular disease a…	2009	19221219	mediterranean diet and incidence of and mortality from coronary heart disease and stroke in women	Alternate Mediterranean Diet Score	cvd mortality	f	neg		0.61
Several studies have documented an inverse association between adherence to the Mediterranean diet and risk of coronary heart disease (CHD), but few data are available on the relationship between Mediterranean diet and risk of stroke.For the present study, 74,886 women 38 to 63 years of age in the Nurses' Health Study, a cohort study of female nurses, without a history of cardiovascular disease a…	2009	19221219	mediterranean diet and incidence of and mortality from coronary heart disease and stroke in women	Alternate Mediterranean Diet Score	stroke	f	neg		0.87
Total intake of trans fat is associated with coronary heart disease (CHD), and recent reports in primarily male populations suggest that blood levels of specific trans isomers may have different effects on risk, particularly risk of sudden cardiac death (SCD).We prospectively examined the association between dietary intake of trans fat and SCD among 86,762 women from the Nurses' Health Study. Cor…	2009	19853694	intake of total trans, trans-18:1, and trans-18:2 fatty acids and risk of sudden cardiac death in women	trans 18:1	sudden cardiac death	f	no	cox
Total intake of trans fat is associated with coronary heart disease (CHD), and recent reports in primarily male populations suggest that blood levels of specific trans isomers may have different effects on risk, particularly risk of sudden cardiac death (SCD).We prospectively examined the association between dietary intake of trans fat and SCD among 86,762 women from the Nurses' Health Study. Cor…	2009	19853694	intake of total trans, trans-18:1, and trans-18:2 fatty acids and risk of sudden cardiac death in women	trans 18:2	sudden cardiac death	f	no	cox
Total intake of trans fat is associated with coronary heart disease (CHD), and recent reports in primarily male populations suggest that blood levels of specific trans isomers may have different effects on risk, particularly risk of sudden cardiac death (SCD).We prospectively examined the association between dietary intake of trans fat and SCD among 86,762 women from the Nurses' Health Study. Cor…	2009	19853694	intake of total trans, trans-18:1, and trans-18:2 fatty acids and risk of sudden cardiac death in women	trans fat	sudden cardiac death	f	no	cox
Prospective cohort studies in Japanese populations have shown an inverse association between dietary protein and stroke risk. However, this association has not been examined among any study populations of US men.Our objective was to examine the relation between dietary protein and risk of stroke in men who participated in the Health Professionals Follow-Up Study.A total of 43,960 men who were fre…	2010	19889826	lack of association between dietary protein intake and risk of stroke among middle-aged men	animal protein	hemorrhagic stroke	m	no	cox
Prospective cohort studies in Japanese populations have shown an inverse association between dietary protein and stroke risk. However, this association has not been examined among any study populations of US men.Our objective was to examine the relation between dietary protein and risk of stroke in men who participated in the Health Professionals Follow-Up Study.A total of 43,960 men who were fre…	2010	19889826	lack of association between dietary protein intake and risk of stroke among middle-aged men	animal protein	ischemic stroke	m	no	cox
Prospective cohort studies in Japanese populations have shown an inverse association between dietary protein and stroke risk. However, this association has not been examined among any study populations of US men.Our objective was to examine the relation between dietary protein and risk of stroke in men who participated in the Health Professionals Follow-Up Study.A total of 43,960 men who were fre…	2010	19889826	lack of association between dietary protein intake and risk of stroke among middle-aged men	animal protein	total stroke	m	no	cox
Prospective cohort studies in Japanese populations have shown an inverse association between dietary protein and stroke risk. However, this association has not been examined among any study populations of US men.Our objective was to examine the relation between dietary protein and risk of stroke in men who participated in the Health Professionals Follow-Up Study.A total of 43,960 men who were fre…	2010	19889826	lack of association between dietary protein intake and risk of stroke among middle-aged men	total protein	hemorrhagic stroke	m	no	cox
Prospective cohort studies in Japanese populations have shown an inverse association between dietary protein and stroke risk. However, this association has not been examined among any study populations of US men.Our objective was to examine the relation between dietary protein and risk of stroke in men who participated in the Health Professionals Follow-Up Study.A total of 43,960 men who were fre…	2010	19889826	lack of association between dietary protein intake and risk of stroke among middle-aged men	total protein	ischemic stroke	m	no	cox
Prospective cohort studies in Japanese populations have shown an inverse association between dietary protein and stroke risk. However, this association has not been examined among any study populations of US men.Our objective was to examine the relation between dietary protein and risk of stroke in men who participated in the Health Professionals Follow-Up Study.A total of 43,960 men who were fre…	2010	19889826	lack of association between dietary protein intake and risk of stroke among middle-aged men	total protein	total stroke	m	no	cox
Prospective cohort studies in Japanese populations have shown an inverse association between dietary protein and stroke risk. However, this association has not been examined among any study populations of US men.Our objective was to examine the relation between dietary protein and risk of stroke in men who participated in the Health Professionals Follow-Up Study.A total of 43,960 men who were fre…	2010	19889826	lack of association between dietary protein intake and risk of stroke among middle-aged men	vegetable protein	hemorrhagic stroke	m	no	cox
Prospective cohort studies in Japanese populations have shown an inverse association between dietary protein and stroke risk. However, this association has not been examined among any study populations of US men.Our objective was to examine the relation between dietary protein and risk of stroke in men who participated in the Health Professionals Follow-Up Study.A total of 43,960 men who were fre…	2010	19889826	lack of association between dietary protein intake and risk of stroke among middle-aged men	vegetable protein	ischemic stroke	m	no	cox
Prospective cohort studies in Japanese populations have shown an inverse association between dietary protein and stroke risk. However, this association has not been examined among any study populations of US men.Our objective was to examine the relation between dietary protein and risk of stroke in men who participated in the Health Professionals Follow-Up Study.A total of 43,960 men who were fre…	2010	19889826	lack of association between dietary protein intake and risk of stroke among middle-aged men	vegetable protein	total stroke	m	no	cox
Light to moderate alcohol consumption is associated with a reduced risk of coronary heart disease. This protective effect of alcohol, however, may be confined to middle-aged or older individuals. Coronary heart disease incidence is low in men <40 years of age and in women <50 years of age; for this reason, study cohorts rarely have the power to investigate the effects of alcohol on coronary heart…	2010	20351238	alcohol intake and risk of coronary heart disease in younger, middle-aged, and older adults	alcohol	chd	both	neg	cox	0.58	age 39 to 50
Light to moderate alcohol consumption is associated with a reduced risk of coronary heart disease. This protective effect of alcohol, however, may be confined to middle-aged or older individuals. Coronary heart disease incidence is low in men <40 years of age and in women <50 years of age; for this reason, study cohorts rarely have the power to investigate the effects of alcohol on coronary heart…	2010	20351238	alcohol intake and risk of coronary heart disease in younger, middle-aged, and older adults	alcohol	chd	both	neg	cox	0.72	age 50 to 59
Light to moderate alcohol consumption is associated with a reduced risk of coronary heart disease. This protective effect of alcohol, however, may be confined to middle-aged or older individuals. Coronary heart disease incidence is low in men <40 years of age and in women <50 years of age; for this reason, study cohorts rarely have the power to investigate the effects of alcohol on coronary heart…	2010	20351238	alcohol intake and risk of coronary heart disease in younger, middle-aged, and older adults	alcohol	chd	both	neg	cox	0.85	age equal or above 60
With the exception of fish, few major dietary protein sources have been studied in relation to the development of coronary heart disease (CHD). Our objective was to examine the relation between foods that are major dietary protein sources and incident CHD.We prospectively followed 84,136 women aged 30 to 55 years in the Nurses' Health Study with no known cancer, diabetes mellitus, angina, myocard…	2010	20713902	major dietary protein sources and risk of coronary heart disease in women	fish replaced with red meat	chd	f	neg		0.61
With the exception of fish, few major dietary protein sources have been studied in relation to the development of coronary heart disease (CHD). Our objective was to examine the relation between foods that are major dietary protein sources and incident CHD.We prospectively followed 84,136 women aged 30 to 55 years in the Nurses' Health Study with no known cancer, diabetes mellitus, angina, myocard…	2010	20713902	major dietary protein sources and risk of coronary heart disease in women	low fat dairy replaced with red meat	chd	f	neg		0.76
With the exception of fish, few major dietary protein sources have been studied in relation to the development of coronary heart disease (CHD). Our objective was to examine the relation between foods that are major dietary protein sources and incident CHD.We prospectively followed 84,136 women aged 30 to 55 years in the Nurses' Health Study with no known cancer, diabetes mellitus, angina, myocard…	2010	20713902	major dietary protein sources and risk of coronary heart disease in women	nuts replaced with red meat	chd	f	neg		0.53
With the exception of fish, few major dietary protein sources have been studied in relation to the development of coronary heart disease (CHD). Our objective was to examine the relation between foods that are major dietary protein sources and incident CHD.We prospectively followed 84,136 women aged 30 to 55 years in the Nurses' Health Study with no known cancer, diabetes mellitus, angina, myocard…	2010	20713902	major dietary protein sources and risk of coronary heart disease in women	poultry replaced with red meat	chd	f	neg		0.68
Prospective studies in US women have suggested an inverse relation between dietary protein and risk of ischemic heart disease (IHD). However, no large-scale prospective studies have been conducted in US men.The objective was to examine the association between dietary protein and risk of IHD in a prospective study of US men.Intakes of protein and other nutrients were assessed by using a validated …	2010	20881068	dietary protein and risk of ischemic heart disease in middle-aged men	animal protein	ischemic heart disease	m	pos	cox	1.25
Prospective studies in US women have suggested an inverse relation between dietary protein and risk of ischemic heart disease (IHD). However, no large-scale prospective studies have been conducted in US men.The objective was to examine the association between dietary protein and risk of IHD in a prospective study of US men.Intakes of protein and other nutrients were assessed by using a validated …	2010	20881068	dietary protein and risk of ischemic heart disease in middle-aged men	total protein	ischemic heart disease	m	pos	cox	1.21
Prospective studies in US women have suggested an inverse relation between dietary protein and risk of ischemic heart disease (IHD). However, no large-scale prospective studies have been conducted in US men.The objective was to examine the association between dietary protein and risk of IHD in a prospective study of US men.Intakes of protein and other nutrients were assessed by using a validated …	2010	20881068	dietary protein and risk of ischemic heart disease in middle-aged men	vegetable protein	ischemic heart disease	m	neg	cox	0.93
Fibroblast growth factor 23 (FGF23), parathyroid hormone (PTH), and phosphorus all have been proposed as plasma biomarkers for the development of coronary heart disease (CHD) in individuals with normal renal function.In a nested case-control study of men in the Health Professionals Follow-up Study, free of diagnosed cardiovascular disease at blood draw, we prospectively examined associations betw…	2011	21570529	plasma fibroblast growth factor 23, parathyroid hormone, phosphorus, and risk of coronary heart disease	plasma Fibroblast growth factor 23 (FGF23)	chd	m	no
Fibroblast growth factor 23 (FGF23), parathyroid hormone (PTH), and phosphorus all have been proposed as plasma biomarkers for the development of coronary heart disease (CHD) in individuals with normal renal function.In a nested case-control study of men in the Health Professionals Follow-up Study, free of diagnosed cardiovascular disease at blood draw, we prospectively examined associations betw…	2011	21570529	plasma fibroblast growth factor 23, parathyroid hormone, phosphorus, and risk of coronary heart disease	plasma parathyroid hormone (PTH)	chd	m	no
Fibroblast growth factor 23 (FGF23), parathyroid hormone (PTH), and phosphorus all have been proposed as plasma biomarkers for the development of coronary heart disease (CHD) in individuals with normal renal function.In a nested case-control study of men in the Health Professionals Follow-up Study, free of diagnosed cardiovascular disease at blood draw, we prospectively examined associations betw…	2011	21570529	plasma fibroblast growth factor 23, parathyroid hormone, phosphorus, and risk of coronary heart disease	plasma phosphorus	chd	m	no
Sugar-sweetened beverage consumption is associated with weight gain and risk of type 2 diabetes mellitus. Few studies have tested for a relationship with coronary heart disease (CHD) or intermediate biomarkers. The role of artificially sweetened beverages is also unclear.We performed an analysis of the Health Professionals Follow-Up Study, a prospective cohort study including 42 883 men. Associat…	2012	22412070	sweetened beverage consumption, incident coronary heart disease, and biomarkers of risk in men	Artificially sweetened beverage	chd	m	no	cox
Sugar-sweetened beverage consumption is associated with weight gain and risk of type 2 diabetes mellitus. Few studies have tested for a relationship with coronary heart disease (CHD) or intermediate biomarkers. The role of artificially sweetened beverages is also unclear.We performed an analysis of the Health Professionals Follow-Up Study, a prospective cohort study including 42 883 men. Associat…	2012	22412070	sweetened beverage consumption, incident coronary heart disease, and biomarkers of risk in men	sugar-sweetened beverage	chd	m	pos	cox	1.2
To investigate and quantify the potential dose-response association between egg consumption and risk of coronary heart disease and stroke.Dose-response meta-analysis of prospective cohort studies.PubMed and Embase prior to June 2012 and references of relevant original papers and review articles.Prospective cohort studies with relative risks and 95% confidence intervals of coronary heart disease o…	2013	23295181	egg consumption and risk of coronary heart disease and stroke: dose-response meta-analysis of prospective cohort studies	egg	chd	both	no
To investigate and quantify the potential dose-response association between egg consumption and risk of coronary heart disease and stroke.Dose-response meta-analysis of prospective cohort studies.PubMed and Embase prior to June 2012 and references of relevant original papers and review articles.Prospective cohort studies with relative risks and 95% confidence intervals of coronary heart disease o…	2013	23295181	egg consumption and risk of coronary heart disease and stroke: dose-response meta-analysis of prospective cohort studies	egg	hemorrhagic stroke	both	neg		0.37
To investigate and quantify the potential dose-response association between egg consumption and risk of coronary heart disease and stroke.Dose-response meta-analysis of prospective cohort studies.PubMed and Embase prior to June 2012 and references of relevant original papers and review articles.Prospective cohort studies with relative risks and 95% confidence intervals of coronary heart disease o…	2013	23295181	egg consumption and risk of coronary heart disease and stroke: dose-response meta-analysis of prospective cohort studies	egg	stroke	both	no
Hemoglobin A1c (HbA1c), a time-integrated marker of glycemic control, predicts risk of coronary heart disease (CHD) among diabetics. Few studies have examined HbA1c and risk of CHD among women and men without clinically elevated levels or previously diagnosed diabetes.We conducted parallel nested case-control studies among women (Nurses' Health Study) and men (Health Professionals Follow-up Study…	2013	23537807	hemoglobin a1c is associated with increased risk of incident coronary heart disease among apparently healthy, nondiabetic men and women	Hemoglobin A1c (HbA1c)	chd	f	pos	cox	1.9
Hemoglobin A1c (HbA1c), a time-integrated marker of glycemic control, predicts risk of coronary heart disease (CHD) among diabetics. Few studies have examined HbA1c and risk of CHD among women and men without clinically elevated levels or previously diagnosed diabetes.We conducted parallel nested case-control studies among women (Nurses' Health Study) and men (Health Professionals Follow-up Study…	2013	23537807	hemoglobin a1c is associated with increased risk of incident coronary heart disease among apparently healthy, nondiabetic men and women	Hemoglobin A1c (HbA1c)	chd	m	pos	cox	1.81
Magnesium is associated with lower risk of sudden cardiac death, possibly through antiarrhythmic mechanisms. Magnesium influences endothelial function, inflammation, blood pressure, and diabetes, but a direct relation with coronary heart disease (CHD) risk has not been established.We prospectively examined the association between dietary and plasma magnesium and risk of CHD among women in the Nur…	2013	23537810	dietary and plasma magnesium and risk of coronary heart disease among women	dietary magnesium	chd	f	no
Magnesium is associated with lower risk of sudden cardiac death, possibly through antiarrhythmic mechanisms. Magnesium influences endothelial function, inflammation, blood pressure, and diabetes, but a direct relation with coronary heart disease (CHD) risk has not been established.We prospectively examined the association between dietary and plasma magnesium and risk of CHD among women in the Nur…	2013	23537810	dietary and plasma magnesium and risk of coronary heart disease among women	dietary magnesium	fatal chd	f	neg		0.61
Magnesium is associated with lower risk of sudden cardiac death, possibly through antiarrhythmic mechanisms. Magnesium influences endothelial function, inflammation, blood pressure, and diabetes, but a direct relation with coronary heart disease (CHD) risk has not been established.We prospectively examined the association between dietary and plasma magnesium and risk of CHD among women in the Nur…	2013	23537810	dietary and plasma magnesium and risk of coronary heart disease among women	dietary magnesium	non fatal chd	f	no
Magnesium is associated with lower risk of sudden cardiac death, possibly through antiarrhythmic mechanisms. Magnesium influences endothelial function, inflammation, blood pressure, and diabetes, but a direct relation with coronary heart disease (CHD) risk has not been established.We prospectively examined the association between dietary and plasma magnesium and risk of CHD among women in the Nur…	2013	23537810	dietary and plasma magnesium and risk of coronary heart disease among women	plasma magnesium	chd	f	no
Magnesium is associated with lower risk of sudden cardiac death, possibly through antiarrhythmic mechanisms. Magnesium influences endothelial function, inflammation, blood pressure, and diabetes, but a direct relation with coronary heart disease (CHD) risk has not been established.We prospectively examined the association between dietary and plasma magnesium and risk of CHD among women in the Nur…	2013	23537810	dietary and plasma magnesium and risk of coronary heart disease among women	plasma magnesium	chd	f	no
Without data from randomized trials, the long-term effects of fish consumption on coronary heart disease (CHD) need to be inferred from observational studies. We estimated CHD risk under different hypothetical interventions on fish consumption during mid- and later life in 2 prospective US cohorts of 25,797 men in the Health Professionals Follow-Up Study and 53,772 women in the Nurses' Health Stu…	2013	23813701	changes in fish consumption in midlife and the risk of coronary heart disease in men and women	fish	chd	f	neg		0.87
Without data from randomized trials, the long-term effects of fish consumption on coronary heart disease (CHD) need to be inferred from observational studies. We estimated CHD risk under different hypothetical interventions on fish consumption during mid- and later life in 2 prospective US cohorts of 25,797 men in the Health Professionals Follow-Up Study and 53,772 women in the Nurses' Health Stu…	2013	23813701	changes in fish consumption in midlife and the risk of coronary heart disease in men and women	fish	chd	m	no
Dietary guidelines recommend increasing fruit and vegetable intake and, most recently, have also suggested increasing variety.We prospectively examined the independent roles of quantity and variety in fruit and vegetable intake in relation to incident coronary heart disease (CHD).We prospectively followed 71,141 women from the Nurses' Health Study (1984-2008) and 42,135 men from the Health Profes…	2014	24088718	quantity and variety in fruit and vegetable intake and risk of coronary heart disease	citrus fruit	chd	both	neg
Dietary guidelines recommend increasing fruit and vegetable intake and, most recently, have also suggested increasing variety.We prospectively examined the independent roles of quantity and variety in fruit and vegetable intake in relation to incident coronary heart disease (CHD).We prospectively followed 71,141 women from the Nurses' Health Study (1984-2008) and 42,135 men from the Health Profes…	2014	24088718	quantity and variety in fruit and vegetable intake and risk of coronary heart disease	fruits and vegetables	chd	both	neg		0.7
Dietary guidelines recommend increasing fruit and vegetable intake and, most recently, have also suggested increasing variety.We prospectively examined the independent roles of quantity and variety in fruit and vegetable intake in relation to incident coronary heart disease (CHD).We prospectively followed 71,141 women from the Nurses' Health Study (1984-2008) and 42,135 men from the Health Profes…	2014	24088718	quantity and variety in fruit and vegetable intake and risk of coronary heart disease	green leafy vegetables	chd	both	neg
Dietary guidelines recommend increasing fruit and vegetable intake and, most recently, have also suggested increasing variety.We prospectively examined the independent roles of quantity and variety in fruit and vegetable intake in relation to incident coronary heart disease (CHD).We prospectively followed 71,141 women from the Nurses' Health Study (1984-2008) and 42,135 men from the Health Profes…	2014	24088718	quantity and variety in fruit and vegetable intake and risk of coronary heart disease	vitamin C rich fruits and vegetables	chd	both	neg
Dietary guidelines recommend increasing fruit and vegetable intake and, most recently, have also suggested increasing variety.We prospectively examined the independent roles of quantity and variety in fruit and vegetable intake in relation to incident coronary heart disease (CHD).We prospectively followed 71,141 women from the Nurses' Health Study (1984-2008) and 42,135 men from the Health Profes…	2014	24088718	quantity and variety in fruit and vegetable intake and risk of coronary heart disease	β-carotene rich fruits and vegetables	chd	both	neg
Few studies have examined the roles of homocysteine and related nutrients in the development of peripheral artery disease (PAD). We examined the associations between plasma homocysteine, dietary B vitamins, betaine, choline, and supplemental folic acid use and incidence of PAD.We used two cohort studies of 72,348 women in the Nurses' Health Study (NHS, 1990-2010) and 44,504 men in the Health Prof…	2016	24819748	plasma homocysteine, dietary b vitamins, betaine, and choline and risk of peripheral artery disease	betaine	peripheral artery disease	both	no	cox
Few studies have examined the roles of homocysteine and related nutrients in the development of peripheral artery disease (PAD). We examined the associations between plasma homocysteine, dietary B vitamins, betaine, choline, and supplemental folic acid use and incidence of PAD.We used two cohort studies of 72,348 women in the Nurses' Health Study (NHS, 1990-2010) and 44,504 men in the Health Prof…	2016	24819748	plasma homocysteine, dietary b vitamins, betaine, and choline and risk of peripheral artery disease	choline	peripheral artery disease	both	no	cox
Few studies have examined the roles of homocysteine and related nutrients in the development of peripheral artery disease (PAD). We examined the associations between plasma homocysteine, dietary B vitamins, betaine, choline, and supplemental folic acid use and incidence of PAD.We used two cohort studies of 72,348 women in the Nurses' Health Study (NHS, 1990-2010) and 44,504 men in the Health Prof…	2016	24819748	plasma homocysteine, dietary b vitamins, betaine, and choline and risk of peripheral artery disease	homocysteine	peripheral artery disease	f	no	cox
Few studies have examined the roles of homocysteine and related nutrients in the development of peripheral artery disease (PAD). We examined the associations between plasma homocysteine, dietary B vitamins, betaine, choline, and supplemental folic acid use and incidence of PAD.We used two cohort studies of 72,348 women in the Nurses' Health Study (NHS, 1990-2010) and 44,504 men in the Health Prof…	2016	24819748	plasma homocysteine, dietary b vitamins, betaine, and choline and risk of peripheral artery disease	homocysteine	peripheral artery disease	m	pos	cox	2.17
Few studies have examined the roles of homocysteine and related nutrients in the development of peripheral artery disease (PAD). We examined the associations between plasma homocysteine, dietary B vitamins, betaine, choline, and supplemental folic acid use and incidence of PAD.We used two cohort studies of 72,348 women in the Nurses' Health Study (NHS, 1990-2010) and 44,504 men in the Health Prof…	2016	24819748	plasma homocysteine, dietary b vitamins, betaine, and choline and risk of peripheral artery disease	total folate	peripheral artery disease	f	no	cox
Few studies have examined the roles of homocysteine and related nutrients in the development of peripheral artery disease (PAD). We examined the associations between plasma homocysteine, dietary B vitamins, betaine, choline, and supplemental folic acid use and incidence of PAD.We used two cohort studies of 72,348 women in the Nurses' Health Study (NHS, 1990-2010) and 44,504 men in the Health Prof…	2016	24819748	plasma homocysteine, dietary b vitamins, betaine, and choline and risk of peripheral artery disease	total folate	peripheral artery disease	m	neg	cox	0.9
Through the processes of oxidation, polymerization, and hydrogenation, the cooking method of frying modifies both foods and their frying medium. However, it remains unknown whether the frequent consumption of fried foods is related to long-term cardiometabolic health.We examined fried-food consumption and risk of developing incident type 2 diabetes (T2D) or coronary artery disease (CAD).Fried-foo…	2015	24944061	fried-food consumption and risk of type 2 diabetes and coronary artery disease: a prospective study in 2 cohorts of us women and men	fried-food consumption	coronary artery disease	both	pos	cox	1.21
Fetuin-A may be involved in the etiology of coronary heart disease (CHD) through opposing pathways (ie, promoting insulin resistance and inhibiting ectopic calcification). We aimed to explicitly examine whether systemic inflammation, a factor leading to elevated vascular calcification, may modify the association between fetuin-A and CHD risk.During 16 years of follow-up (1990-2006), we prospectiv…	2015	24963103	plasma levels of fetuin-a and risk of coronary heart disease in us women: the nurses' health study	plasma fetuin-A	chd	f	no	logistic
Fetuin-A may be involved in the etiology of coronary heart disease (CHD) through opposing pathways (ie, promoting insulin resistance and inhibiting ectopic calcification). We aimed to explicitly examine whether systemic inflammation, a factor leading to elevated vascular calcification, may modify the association between fetuin-A and CHD risk.During 16 years of follow-up (1990-2006), we prospectiv…	2015	24963103	plasma levels of fetuin-a and risk of coronary heart disease in us women: the nurses' health study	plasma fetuin-A with high C-reactive protein level	chd	f	neg	logistic	0.5
β2-Microglobulin and cystatin C may have advantages over creatinine in assessing risk associated with kidney function. We therefore investigated whether emerging filtration markers, β2-microglobulin and cystatin C, are prospectively associated with risk of the development of peripheral artery disease (PAD).We conducted nested case-control studies among women within the Nurses' Health Study (1990-…	2015	24980133	β2-microglobulin, cystatin c, and creatinine and risk of symptomatic peripheral artery disease	creatinine	peripheral artery disease	f	no	logistic
β2-Microglobulin and cystatin C may have advantages over creatinine in assessing risk associated with kidney function. We therefore investigated whether emerging filtration markers, β2-microglobulin and cystatin C, are prospectively associated with risk of the development of peripheral artery disease (PAD).We conducted nested case-control studies among women within the Nurses' Health Study (1990-…	2015	24980133	β2-microglobulin, cystatin c, and creatinine and risk of symptomatic peripheral artery disease	creatinine	peripheral artery disease	m	no	logistic
β2-Microglobulin and cystatin C may have advantages over creatinine in assessing risk associated with kidney function. We therefore investigated whether emerging filtration markers, β2-microglobulin and cystatin C, are prospectively associated with risk of the development of peripheral artery disease (PAD).We conducted nested case-control studies among women within the Nurses' Health Study (1990-…	2015	24980133	β2-microglobulin, cystatin c, and creatinine and risk of symptomatic peripheral artery disease	cystatin C	peripheral artery disease	f	no	logistic
β2-Microglobulin and cystatin C may have advantages over creatinine in assessing risk associated with kidney function. We therefore investigated whether emerging filtration markers, β2-microglobulin and cystatin C, are prospectively associated with risk of the development of peripheral artery disease (PAD).We conducted nested case-control studies among women within the Nurses' Health Study (1990-…	2015	24980133	β2-microglobulin, cystatin c, and creatinine and risk of symptomatic peripheral artery disease	cystatin C	peripheral artery disease	m	pos	logistic	1.54
β2-Microglobulin and cystatin C may have advantages over creatinine in assessing risk associated with kidney function. We therefore investigated whether emerging filtration markers, β2-microglobulin and cystatin C, are prospectively associated with risk of the development of peripheral artery disease (PAD).We conducted nested case-control studies among women within the Nurses' Health Study (1990-…	2015	24980133	β2-microglobulin, cystatin c, and creatinine and risk of symptomatic peripheral artery disease	β2-microglobulin	peripheral artery disease	both	pos	logistic
β2-Microglobulin and cystatin C may have advantages over creatinine in assessing risk associated with kidney function. We therefore investigated whether emerging filtration markers, β2-microglobulin and cystatin C, are prospectively associated with risk of the development of peripheral artery disease (PAD).We conducted nested case-control studies among women within the Nurses' Health Study (1990-…	2015	24980133	β2-microglobulin, cystatin c, and creatinine and risk of symptomatic peripheral artery disease	β2-microglobulin	peripheral artery disease	f	no	logistic
β2-Microglobulin and cystatin C may have advantages over creatinine in assessing risk associated with kidney function. We therefore investigated whether emerging filtration markers, β2-microglobulin and cystatin C, are prospectively associated with risk of the development of peripheral artery disease (PAD).We conducted nested case-control studies among women within the Nurses' Health Study (1990-…	2015	24980133	β2-microglobulin, cystatin c, and creatinine and risk of symptomatic peripheral artery disease	β2-microglobulin	peripheral artery disease	m	pos	logistic	1.5
Lower plasma magnesium levels may be associated with higher blood pressure and endothelial dysfunction, but sparse prospective data are available for stroke.Among 32,826 participants in the Nurses' Health Study who provided blood samples in 1989 to 1990, incident ischemic strokes were identified and confirmed by medical records through 2006. We conducted a nested case-control analysis of 459 case…	2015	25116874	plasma magnesium and risk of ischemic stroke among women	plasma magnesium	ischemic stroke	f	neg	logistic	0.636943
Lower plasma magnesium levels may be associated with higher blood pressure and endothelial dysfunction, but sparse prospective data are available for stroke.Among 32,826 participants in the Nurses' Health Study who provided blood samples in 1989 to 1990, incident ischemic strokes were identified and confirmed by medical records through 2006. We conducted a nested case-control analysis of 459 case…	2015	25116874	plasma magnesium and risk of ischemic stroke among women	plasma magnesium	thrombotic stroke	f	neg	logistic	0.60241
Previous studies on intake of linoleic acid (LA), the predominant n-6 fatty acid, and coronary heart disease (CHD) risk have generated inconsistent results. We performed a systematic review and meta-analysis of prospective cohort studies to summarize the evidence regarding the relation of dietary LA intake and CHD risk.We searched MEDLINE and EMBASE databases through June 2013 for prospective coh…	2014	25161045	dietary linoleic acid and risk of coronary heart disease: a systematic review and meta-analysis of prospective cohort studies	linoleic acid	chd	both	neg		0.42
Previous studies on intake of linoleic acid (LA), the predominant n-6 fatty acid, and coronary heart disease (CHD) risk have generated inconsistent results. We performed a systematic review and meta-analysis of prospective cohort studies to summarize the evidence regarding the relation of dietary LA intake and CHD risk.We searched MEDLINE and EMBASE databases through June 2013 for prospective coh…	2014	25161045	dietary linoleic acid and risk of coronary heart disease: a systematic review and meta-analysis of prospective cohort studies	linoleic acid	chd death	both	neg		0.39
Previous studies on intake of linoleic acid (LA), the predominant n-6 fatty acid, and coronary heart disease (CHD) risk have generated inconsistent results. We performed a systematic review and meta-analysis of prospective cohort studies to summarize the evidence regarding the relation of dietary LA intake and CHD risk.We searched MEDLINE and EMBASE databases through June 2013 for prospective coh…	2014	25161045	dietary linoleic acid and risk of coronary heart disease: a systematic review and meta-analysis of prospective cohort studies	linoleic acid replaced with saturated fat	chd	both	neg		0.45
Previous studies on intake of linoleic acid (LA), the predominant n-6 fatty acid, and coronary heart disease (CHD) risk have generated inconsistent results. We performed a systematic review and meta-analysis of prospective cohort studies to summarize the evidence regarding the relation of dietary LA intake and CHD risk.We searched MEDLINE and EMBASE databases through June 2013 for prospective coh…	2014	25161045	dietary linoleic acid and risk of coronary heart disease: a systematic review and meta-analysis of prospective cohort studies	linoleic acid replaced with saturated fat	chd death	both	neg		0.43
The healthiest dietary pattern for myocardial infarction (MI) survivors is not known. Specific long-term benefits of a low-carbohydrate diet (LCD) are unknown, whether from animal or vegetable sources. There is a need to examine the associations between post-MI adherence to an LCD and all-cause and cardiovascular mortality.We included 2258 women from the Nurses' Health Study and 1840 men from the…	2015	25246449	low carbohydrate diet from plant or animal sources and mortality among myocardial infarction survivors	low carb diet (LCD) high in animal sources of protein and fat	CVD	both	pos	cox	1.51
The healthiest dietary pattern for myocardial infarction (MI) survivors is not known. Specific long-term benefits of a low-carbohydrate diet (LCD) are unknown, whether from animal or vegetable sources. There is a need to examine the associations between post-MI adherence to an LCD and all-cause and cardiovascular mortality.We included 2258 women from the Nurses' Health Study and 1840 men from the…	2015	25246449	low carbohydrate diet from plant or animal sources and mortality among myocardial infarction survivors	plant-based LCD	CVD	both	no	cox
Previous observational studies of self-reported dairy product consumption and stroke risk have reported mixed findings. Few studies have used circulating biomarkers that provide objective measures of dairy fat intake.We tested the hypothesis that the circulating biomarkers of dairy fat, pentadecanoic acid (15:0), heptadecanoic acid (17:0), and trans palmitoleate (trans 16:1n-7), were associated w…	2015	25411278	circulating biomarkers of dairy fat and risk of incident stroke in us men and women in 2 large prospective cohorts	plasma 14:0	hemorrhagic stroke	both	no	logistic
Previous observational studies of self-reported dairy product consumption and stroke risk have reported mixed findings. Few studies have used circulating biomarkers that provide objective measures of dairy fat intake.We tested the hypothesis that the circulating biomarkers of dairy fat, pentadecanoic acid (15:0), heptadecanoic acid (17:0), and trans palmitoleate (trans 16:1n-7), were associated w…	2015	25411278	circulating biomarkers of dairy fat and risk of incident stroke in us men and women in 2 large prospective cohorts	plasma 14:0	ischemic stroke	both	no	logistic
Previous observational studies of self-reported dairy product consumption and stroke risk have reported mixed findings. Few studies have used circulating biomarkers that provide objective measures of dairy fat intake.We tested the hypothesis that the circulating biomarkers of dairy fat, pentadecanoic acid (15:0), heptadecanoic acid (17:0), and trans palmitoleate (trans 16:1n-7), were associated w…	2015	25411278	circulating biomarkers of dairy fat and risk of incident stroke in us men and women in 2 large prospective cohorts	plasma 14:0	total stroke	both	no	logistic
Previous observational studies of self-reported dairy product consumption and stroke risk have reported mixed findings. Few studies have used circulating biomarkers that provide objective measures of dairy fat intake.We tested the hypothesis that the circulating biomarkers of dairy fat, pentadecanoic acid (15:0), heptadecanoic acid (17:0), and trans palmitoleate (trans 16:1n-7), were associated w…	2015	25411278	circulating biomarkers of dairy fat and risk of incident stroke in us men and women in 2 large prospective cohorts	plasma 15:0	hemorrhagic stroke	both	no	logistic
Previous observational studies of self-reported dairy product consumption and stroke risk have reported mixed findings. Few studies have used circulating biomarkers that provide objective measures of dairy fat intake.We tested the hypothesis that the circulating biomarkers of dairy fat, pentadecanoic acid (15:0), heptadecanoic acid (17:0), and trans palmitoleate (trans 16:1n-7), were associated w…	2015	25411278	circulating biomarkers of dairy fat and risk of incident stroke in us men and women in 2 large prospective cohorts	plasma 15:0	ischemic stroke	both	no	logistic
Previous observational studies of self-reported dairy product consumption and stroke risk have reported mixed findings. Few studies have used circulating biomarkers that provide objective measures of dairy fat intake.We tested the hypothesis that the circulating biomarkers of dairy fat, pentadecanoic acid (15:0), heptadecanoic acid (17:0), and trans palmitoleate (trans 16:1n-7), were associated w…	2015	25411278	circulating biomarkers of dairy fat and risk of incident stroke in us men and women in 2 large prospective cohorts	plasma 15:0	total stroke	both	no	logistic
Previous observational studies of self-reported dairy product consumption and stroke risk have reported mixed findings. Few studies have used circulating biomarkers that provide objective measures of dairy fat intake.We tested the hypothesis that the circulating biomarkers of dairy fat, pentadecanoic acid (15:0), heptadecanoic acid (17:0), and trans palmitoleate (trans 16:1n-7), were associated w…	2015	25411278	circulating biomarkers of dairy fat and risk of incident stroke in us men and women in 2 large prospective cohorts	plasma 17:0	hemorrhagic stroke	both	no	logistic
Previous observational studies of self-reported dairy product consumption and stroke risk have reported mixed findings. Few studies have used circulating biomarkers that provide objective measures of dairy fat intake.We tested the hypothesis that the circulating biomarkers of dairy fat, pentadecanoic acid (15:0), heptadecanoic acid (17:0), and trans palmitoleate (trans 16:1n-7), were associated w…	2015	25411278	circulating biomarkers of dairy fat and risk of incident stroke in us men and women in 2 large prospective cohorts	plasma 17:0	ischemic stroke	both	no	logistic
Previous observational studies of self-reported dairy product consumption and stroke risk have reported mixed findings. Few studies have used circulating biomarkers that provide objective measures of dairy fat intake.We tested the hypothesis that the circulating biomarkers of dairy fat, pentadecanoic acid (15:0), heptadecanoic acid (17:0), and trans palmitoleate (trans 16:1n-7), were associated w…	2015	25411278	circulating biomarkers of dairy fat and risk of incident stroke in us men and women in 2 large prospective cohorts	plasma 17:0	total stroke	both	no	logistic
Previous observational studies of self-reported dairy product consumption and stroke risk have reported mixed findings. Few studies have used circulating biomarkers that provide objective measures of dairy fat intake.We tested the hypothesis that the circulating biomarkers of dairy fat, pentadecanoic acid (15:0), heptadecanoic acid (17:0), and trans palmitoleate (trans 16:1n-7), were associated w…	2015	25411278	circulating biomarkers of dairy fat and risk of incident stroke in us men and women in 2 large prospective cohorts	plasma trans 16:1 n-7	hemorrhagic stroke	both	no	logistic
Previous observational studies of self-reported dairy product consumption and stroke risk have reported mixed findings. Few studies have used circulating biomarkers that provide objective measures of dairy fat intake.We tested the hypothesis that the circulating biomarkers of dairy fat, pentadecanoic acid (15:0), heptadecanoic acid (17:0), and trans palmitoleate (trans 16:1n-7), were associated w…	2015	25411278	circulating biomarkers of dairy fat and risk of incident stroke in us men and women in 2 large prospective cohorts	plasma trans 16:1 n-7	ischemic stroke	both	no	logistic
Previous observational studies of self-reported dairy product consumption and stroke risk have reported mixed findings. Few studies have used circulating biomarkers that provide objective measures of dairy fat intake.We tested the hypothesis that the circulating biomarkers of dairy fat, pentadecanoic acid (15:0), heptadecanoic acid (17:0), and trans palmitoleate (trans 16:1n-7), were associated w…	2015	25411278	circulating biomarkers of dairy fat and risk of incident stroke in us men and women in 2 large prospective cohorts	plasma trans 16:1 n-7	total stroke	both	no	logistic
Intakes of magnesium, potassium, and calcium have been inversely associated with the incidence of hypertension, a known risk factor for stroke. However, only a few studies have examined intakes of these cations in relation to risk of stroke.The aim of this study was to investigate whether high intake of magnesium, potassium, and calcium is associated with reduced stroke risk among men.We prospect…	2016	26044278	intakes of magnesium, potassium, and calcium and the risk of stroke among men	dietary calcium	total stroke	m	no	cox
Intakes of magnesium, potassium, and calcium have been inversely associated with the incidence of hypertension, a known risk factor for stroke. However, only a few studies have examined intakes of these cations in relation to risk of stroke.The aim of this study was to investigate whether high intake of magnesium, potassium, and calcium is associated with reduced stroke risk among men.We prospect…	2016	26044278	intakes of magnesium, potassium, and calcium and the risk of stroke among men	dietary magnesium	total stroke	m	no	cox
Intakes of magnesium, potassium, and calcium have been inversely associated with the incidence of hypertension, a known risk factor for stroke. However, only a few studies have examined intakes of these cations in relation to risk of stroke.The aim of this study was to investigate whether high intake of magnesium, potassium, and calcium is associated with reduced stroke risk among men.We prospect…	2016	26044278	intakes of magnesium, potassium, and calcium and the risk of stroke among men	dietary potassium	total stroke	m	no	cox
Intakes of magnesium, potassium, and calcium have been inversely associated with the incidence of hypertension, a known risk factor for stroke. However, only a few studies have examined intakes of these cations in relation to risk of stroke.The aim of this study was to investigate whether high intake of magnesium, potassium, and calcium is associated with reduced stroke risk among men.We prospect…	2016	26044278	intakes of magnesium, potassium, and calcium and the risk of stroke among men	supplemental calcium	total stroke	m	no	cox
Intakes of magnesium, potassium, and calcium have been inversely associated with the incidence of hypertension, a known risk factor for stroke. However, only a few studies have examined intakes of these cations in relation to risk of stroke.The aim of this study was to investigate whether high intake of magnesium, potassium, and calcium is associated with reduced stroke risk among men.We prospect…	2016	26044278	intakes of magnesium, potassium, and calcium and the risk of stroke among men	supplemental magnesium	total stroke	m	neg	cox	0.74
Intakes of magnesium, potassium, and calcium have been inversely associated with the incidence of hypertension, a known risk factor for stroke. However, only a few studies have examined intakes of these cations in relation to risk of stroke.The aim of this study was to investigate whether high intake of magnesium, potassium, and calcium is associated with reduced stroke risk among men.We prospect…	2016	26044278	intakes of magnesium, potassium, and calcium and the risk of stroke among men	supplemental potassium	total stroke	m	neg	cox	0.66
Intakes of magnesium, potassium, and calcium have been inversely associated with the incidence of hypertension, a known risk factor for stroke. However, only a few studies have examined intakes of these cations in relation to risk of stroke.The aim of this study was to investigate whether high intake of magnesium, potassium, and calcium is associated with reduced stroke risk among men.We prospect…	2016	26044278	intakes of magnesium, potassium, and calcium and the risk of stroke among men	total calcium	total stroke	m	no	cox
Intakes of magnesium, potassium, and calcium have been inversely associated with the incidence of hypertension, a known risk factor for stroke. However, only a few studies have examined intakes of these cations in relation to risk of stroke.The aim of this study was to investigate whether high intake of magnesium, potassium, and calcium is associated with reduced stroke risk among men.We prospect…	2016	26044278	intakes of magnesium, potassium, and calcium and the risk of stroke among men	total magnesium	total stroke	m	neg	cox	0.83
Intakes of magnesium, potassium, and calcium have been inversely associated with the incidence of hypertension, a known risk factor for stroke. However, only a few studies have examined intakes of these cations in relation to risk of stroke.The aim of this study was to investigate whether high intake of magnesium, potassium, and calcium is associated with reduced stroke risk among men.We prospect…	2016	26044278	intakes of magnesium, potassium, and calcium and the risk of stroke among men	total potassium	total stroke	m	no	cox
Circulating very-long-chain saturated fatty acids (VLCSFAs) may play an active role in the origin of cardiometabolic diseases.We measured 3 VLCSFAs (C20:0, C22:0, and C24:0) in plasma and erythrocytes using gas-liquid chromatography among 794 incident coronary heart disease (CHD) cases who were prospectively identified and confirmed among women in the Nurses' Health Study (NHS; 1990-2006) and amo…	2015	26048094	circulating very-long-chain saturated fatty acids and incident coronary heart disease in us men and women	very-long-chain saturated fatty acids (VLCSFAs)	chd	both	neg	logistic	0.48
Circulating very-long-chain saturated fatty acids (VLCSFAs) may play an active role in the origin of cardiometabolic diseases.We measured 3 VLCSFAs (C20:0, C22:0, and C24:0) in plasma and erythrocytes using gas-liquid chromatography among 794 incident coronary heart disease (CHD) cases who were prospectively identified and confirmed among women in the Nurses' Health Study (NHS; 1990-2006) and amo…	2015	26048094	circulating very-long-chain saturated fatty acids and incident coronary heart disease in us men and women	VLCSFAs in erythrocytes	chd	both	no	logistic
Prospective data are scarce on the relation of red meat, seafood, and poultry consumption with hypertension risk. Although red and processed meats are generally considered to have adverse cardiovascular consequences, seafood is believed to be protective and poultry's effect is controversial.We prospectively examined the independent association of long-term intake of animal flesh with incident hyp…	2016	26237562	long-term intake of animal flesh and risk of developing hypertension in three prospective cohort studies	animal flesh	hypertension	both	pos	cox	1.3
Prospective data are scarce on the relation of red meat, seafood, and poultry consumption with hypertension risk. Although red and processed meats are generally considered to have adverse cardiovascular consequences, seafood is believed to be protective and poultry's effect is controversial.We prospectively examined the independent association of long-term intake of animal flesh with incident hyp…	2016	26237562	long-term intake of animal flesh and risk of developing hypertension in three prospective cohort studies	poultry	hypertension	both	pos	cox	1.22
Prospective data are scarce on the relation of red meat, seafood, and poultry consumption with hypertension risk. Although red and processed meats are generally considered to have adverse cardiovascular consequences, seafood is believed to be protective and poultry's effect is controversial.We prospectively examined the independent association of long-term intake of animal flesh with incident hyp…	2016	26237562	long-term intake of animal flesh and risk of developing hypertension in three prospective cohort studies	seafood	hypertension	both	no	cox
Prospective data are scarce on the relation of red meat, seafood, and poultry consumption with hypertension risk. Although red and processed meats are generally considered to have adverse cardiovascular consequences, seafood is believed to be protective and poultry's effect is controversial.We prospectively examined the independent association of long-term intake of animal flesh with incident hyp…	2016	26237562	long-term intake of animal flesh and risk of developing hypertension in three prospective cohort studies	total meat	hypertension	both	pos	cox	1.3
The associations between dietary saturated fats and the risk of coronary heart disease (CHD) remain controversial, but few studies have compared saturated with unsaturated fats and sources of carbohydrates in relation to CHD risk.This study sought to investigate associations of saturated fats compared with unsaturated fats and different sources of carbohydrates in relation to CHD risk.We followed…	2016	26429077	saturated fats compared with unsaturated fats and sources of carbohydrates in relation to risk of coronary heart disease: a prospective cohort study	carb from refined starches/added sugars	chd	both	pos	cox	1.1
The associations between dietary saturated fats and the risk of coronary heart disease (CHD) remain controversial, but few studies have compared saturated with unsaturated fats and sources of carbohydrates in relation to CHD risk.This study sought to investigate associations of saturated fats compared with unsaturated fats and different sources of carbohydrates in relation to CHD risk.We followed…	2016	26429077	saturated fats compared with unsaturated fats and sources of carbohydrates in relation to risk of coronary heart disease: a prospective cohort study	carb from refined starches/added sugars (replaced with saturated fat)	chd	both	no	cox
The associations between dietary saturated fats and the risk of coronary heart disease (CHD) remain controversial, but few studies have compared saturated with unsaturated fats and sources of carbohydrates in relation to CHD risk.This study sought to investigate associations of saturated fats compared with unsaturated fats and different sources of carbohydrates in relation to CHD risk.We followed…	2016	26429077	saturated fats compared with unsaturated fats and sources of carbohydrates in relation to risk of coronary heart disease: a prospective cohort study	carb from whole grains	chd	both	neg	cox	0.9
The associations between dietary saturated fats and the risk of coronary heart disease (CHD) remain controversial, but few studies have compared saturated with unsaturated fats and sources of carbohydrates in relation to CHD risk.This study sought to investigate associations of saturated fats compared with unsaturated fats and different sources of carbohydrates in relation to CHD risk.We followed…	2016	26429077	saturated fats compared with unsaturated fats and sources of carbohydrates in relation to risk of coronary heart disease: a prospective cohort study	carb from whole grains (replaced with saturated fat)	chd	both	neg	cox	0.91
The associations between dietary saturated fats and the risk of coronary heart disease (CHD) remain controversial, but few studies have compared saturated with unsaturated fats and sources of carbohydrates in relation to CHD risk.This study sought to investigate associations of saturated fats compared with unsaturated fats and different sources of carbohydrates in relation to CHD risk.We followed…	2016	26429077	saturated fats compared with unsaturated fats and sources of carbohydrates in relation to risk of coronary heart disease: a prospective cohort study	MUFA (replaced with saturated fat)	chd	both	neg	cox	0.85
The associations between dietary saturated fats and the risk of coronary heart disease (CHD) remain controversial, but few studies have compared saturated with unsaturated fats and sources of carbohydrates in relation to CHD risk.This study sought to investigate associations of saturated fats compared with unsaturated fats and different sources of carbohydrates in relation to CHD risk.We followed…	2016	26429077	saturated fats compared with unsaturated fats and sources of carbohydrates in relation to risk of coronary heart disease: a prospective cohort study	PUFA (replaced with saturated fat)	chd	both	neg	cox	0.75
The associations between dietary saturated fats and the risk of coronary heart disease (CHD) remain controversial, but few studies have compared saturated with unsaturated fats and sources of carbohydrates in relation to CHD risk.This study sought to investigate associations of saturated fats compared with unsaturated fats and different sources of carbohydrates in relation to CHD risk.We followed…	2016	26429077	saturated fats compared with unsaturated fats and sources of carbohydrates in relation to risk of coronary heart disease: a prospective cohort study	PUFA and carb from whole grains	chd	both	neg	cox	0.8
Increased fruit and vegetable intake lowers blood pressure in short-term interventional studies. However, data on the association of long-term intake of fruits and vegetables with hypertension risk are scarce. We prospectively examined the independent association of whole fruit (excluding juices) and vegetable intake, as well as the change in consumption of whole fruits and vegetables, with incid…	2016	26644239	fruit and vegetable consumption and the incidence of hypertension in three prospective cohort studies	apple	hypertension	both	neg	cox
Increased fruit and vegetable intake lowers blood pressure in short-term interventional studies. However, data on the association of long-term intake of fruits and vegetables with hypertension risk are scarce. We prospectively examined the independent association of whole fruit (excluding juices) and vegetable intake, as well as the change in consumption of whole fruits and vegetables, with incid…	2016	26644239	fruit and vegetable consumption and the incidence of hypertension in three prospective cohort studies	broccoli	hypertension	both	neg	cox
Increased fruit and vegetable intake lowers blood pressure in short-term interventional studies. However, data on the association of long-term intake of fruits and vegetables with hypertension risk are scarce. We prospectively examined the independent association of whole fruit (excluding juices) and vegetable intake, as well as the change in consumption of whole fruits and vegetables, with incid…	2016	26644239	fruit and vegetable consumption and the incidence of hypertension in three prospective cohort studies	carrot	hypertension	both	neg	cox
Increased fruit and vegetable intake lowers blood pressure in short-term interventional studies. However, data on the association of long-term intake of fruits and vegetables with hypertension risk are scarce. We prospectively examined the independent association of whole fruit (excluding juices) and vegetable intake, as well as the change in consumption of whole fruits and vegetables, with incid…	2016	26644239	fruit and vegetable consumption and the incidence of hypertension in three prospective cohort studies	fruit	hypertension	both	neg	cox	0.92
Increased fruit and vegetable intake lowers blood pressure in short-term interventional studies. However, data on the association of long-term intake of fruits and vegetables with hypertension risk are scarce. We prospectively examined the independent association of whole fruit (excluding juices) and vegetable intake, as well as the change in consumption of whole fruits and vegetables, with incid…	2016	26644239	fruit and vegetable consumption and the incidence of hypertension in three prospective cohort studies	raisin	hypertension	both	neg	cox
Increased fruit and vegetable intake lowers blood pressure in short-term interventional studies. However, data on the association of long-term intake of fruits and vegetables with hypertension risk are scarce. We prospectively examined the independent association of whole fruit (excluding juices) and vegetable intake, as well as the change in consumption of whole fruits and vegetables, with incid…	2016	26644239	fruit and vegetable consumption and the incidence of hypertension in three prospective cohort studies	tofu or soybean	hypertension	both	neg	cox
The role of ω-3 polyunsaturated fatty acids for primary prevention of coronary heart disease (CHD) remains controversial. Most prior longitudinal studies evaluated self-reported consumption rather than biomarkers.To evaluate biomarkers of seafood-derived eicosapentaenoic acid (EPA; 20:5ω-3), docosapentaenoic acid (DPA; 22:5ω-3), and docosahexaenoic acid (DHA; 22:6ω-3) and plant-derived α-linoleni…	2017	27357102	ω-3 polyunsaturated fatty acid biomarkers and coronary heart disease: pooling project of 19 cohort studies	ω-3 biomarker docosahexaenoic acid	chd	both	no
The role of ω-3 polyunsaturated fatty acids for primary prevention of coronary heart disease (CHD) remains controversial. Most prior longitudinal studies evaluated self-reported consumption rather than biomarkers.To evaluate biomarkers of seafood-derived eicosapentaenoic acid (EPA; 20:5ω-3), docosapentaenoic acid (DPA; 22:5ω-3), and docosahexaenoic acid (DHA; 22:6ω-3) and plant-derived α-linoleni…	2017	27357102	ω-3 polyunsaturated fatty acid biomarkers and coronary heart disease: pooling project of 19 cohort studies	ω-3 biomarker docosahexaenoic acid	fatal chd	both	neg		0.9
The role of ω-3 polyunsaturated fatty acids for primary prevention of coronary heart disease (CHD) remains controversial. Most prior longitudinal studies evaluated self-reported consumption rather than biomarkers.To evaluate biomarkers of seafood-derived eicosapentaenoic acid (EPA; 20:5ω-3), docosapentaenoic acid (DPA; 22:5ω-3), and docosahexaenoic acid (DHA; 22:6ω-3) and plant-derived α-linoleni…	2017	27357102	ω-3 polyunsaturated fatty acid biomarkers and coronary heart disease: pooling project of 19 cohort studies	ω-3 biomarker docosapentaenoic acid	chd	both	neg		0.94
The role of ω-3 polyunsaturated fatty acids for primary prevention of coronary heart disease (CHD) remains controversial. Most prior longitudinal studies evaluated self-reported consumption rather than biomarkers.To evaluate biomarkers of seafood-derived eicosapentaenoic acid (EPA; 20:5ω-3), docosapentaenoic acid (DPA; 22:5ω-3), and docosahexaenoic acid (DHA; 22:6ω-3) and plant-derived α-linoleni…	2017	27357102	ω-3 polyunsaturated fatty acid biomarkers and coronary heart disease: pooling project of 19 cohort studies	ω-3 biomarker docosapentaenoic acid	fatal chd	both	neg		0.9
The role of ω-3 polyunsaturated fatty acids for primary prevention of coronary heart disease (CHD) remains controversial. Most prior longitudinal studies evaluated self-reported consumption rather than biomarkers.To evaluate biomarkers of seafood-derived eicosapentaenoic acid (EPA; 20:5ω-3), docosapentaenoic acid (DPA; 22:5ω-3), and docosahexaenoic acid (DHA; 22:6ω-3) and plant-derived α-linoleni…	2017	27357102	ω-3 polyunsaturated fatty acid biomarkers and coronary heart disease: pooling project of 19 cohort studies	ω-3 biomarker α-linolenic acid	chd	both	no
The role of ω-3 polyunsaturated fatty acids for primary prevention of coronary heart disease (CHD) remains controversial. Most prior longitudinal studies evaluated self-reported consumption rather than biomarkers.To evaluate biomarkers of seafood-derived eicosapentaenoic acid (EPA; 20:5ω-3), docosapentaenoic acid (DPA; 22:5ω-3), and docosahexaenoic acid (DHA; 22:6ω-3) and plant-derived α-linoleni…	2017	27357102	ω-3 polyunsaturated fatty acid biomarkers and coronary heart disease: pooling project of 19 cohort studies	ω-3 biomarker α-linolenic acid	fatal chd	both	neg		0.91
Low nocturnal melatonin secretion is associated with cardiovascular risk factors, diabetes and hypertension, while individuals with prevalent cardiovascular disease have lower nocturnal melatonin levels. However, the prospective association of melatonin secretion with myocardial infarction (MI) has not been studied. We aimed to study the association between melatonin secretion and the risk of dev…	2017	27806988	a nested case-control study of the association between melatonin secretion and incident myocardial infarction	melatonin secretion (sulfatoxymelatonin/creatinine)	MI	f	pos	logistic	1.4
To investigate the association between long term intake of individual saturated fatty acids (SFAs) and the risk of coronary heart disease, in two large cohort studies. Prospective, longitudinal cohort study. Health professionals in the United States. 73 147 women in the Nurses' Health Study (1984-2012) and 42 635 men in the Health Professionals Follow-up Study (1986-2010), who were free of major …	2017	27881409	intake of individual saturated fatty acids and risk of coronary heart disease in us men and women: two prospective longitudinal cohort studies	saturated fat	chd	both	pos	cox	1.07
Objective To examine the association of long term intake of gluten with the development of incident coronary heart disease. Design Prospective cohort study. Setting and participants 64 714 women in the Nurses’ Health Study and 45 303 men in the Health Professionals Follow-up Study without a history of coronary heart disease who completed a 131 item semiquantitative food frequency questionnaire in…	2017	28465308	long term gluten consumption in adults without celiac disease and risk of coronary heart disease: prospective cohort study	gluten	chd	both	no	cox
Plant-based diets are recommended for coronary heart disease (CHD) prevention. However, not all plant foods are necessarily beneficial for health.This study sought to examine associations between plant-based diet indices and CHD incidence.We included 73,710 women in NHS (Nurses' Health Study) (1984 to 2012), 92,329 women in NHS2 (1991 to 2013), and 43,259 men in Health Professionals Follow-up Stu…	2017	28728684	healthful and unhealthful plant-based diets and the risk of coronary heart disease in us adults	healthful plant-based diet index	chd	both	neg	cox	0.75
Plant-based diets are recommended for coronary heart disease (CHD) prevention. However, not all plant foods are necessarily beneficial for health.This study sought to examine associations between plant-based diet indices and CHD incidence.We included 73,710 women in NHS (Nurses' Health Study) (1984 to 2012), 92,329 women in NHS2 (1991 to 2013), and 43,259 men in Health Professionals Follow-up Stu…	2017	28728684	healthful and unhealthful plant-based diets and the risk of coronary heart disease in us adults	plant-based diet index	chd	both	neg	cox	0.92
Plant-based diets are recommended for coronary heart disease (CHD) prevention. However, not all plant foods are necessarily beneficial for health.This study sought to examine associations between plant-based diet indices and CHD incidence.We included 73,710 women in NHS (Nurses' Health Study) (1984 to 2012), 92,329 women in NHS2 (1991 to 2013), and 43,259 men in Health Professionals Follow-up Stu…	2017	28728684	healthful and unhealthful plant-based diets and the risk of coronary heart disease in us adults	unhealthful plant-based diet index	chd	both	pos	cox	1.32
Few studies have examined the association between multivitamin use and the risk of stroke incidence and mortality, and the results remain inconclusive as to whether multivitamins are beneficial.The associations between multivitamin use and the risk of incident stroke and stroke mortality were prospectively examined in 86 142 women in the Nurses' Health Study, aged 34-59 years and free of diagnose…	2018	28758316	multivitamin use and risk of stroke incidence and mortality amongst women	multivitamins	hemorrhagic stroke	f	no	cox
Few studies have examined the association between multivitamin use and the risk of stroke incidence and mortality, and the results remain inconclusive as to whether multivitamins are beneficial.The associations between multivitamin use and the risk of incident stroke and stroke mortality were prospectively examined in 86 142 women in the Nurses' Health Study, aged 34-59 years and free of diagnose…	2018	28758316	multivitamin use and risk of stroke incidence and mortality amongst women	multivitamins	ischemic stroke	f	no	cox
Few studies have examined the association between multivitamin use and the risk of stroke incidence and mortality, and the results remain inconclusive as to whether multivitamins are beneficial.The associations between multivitamin use and the risk of incident stroke and stroke mortality were prospectively examined in 86 142 women in the Nurses' Health Study, aged 34-59 years and free of diagnose…	2018	28758316	multivitamin use and risk of stroke incidence and mortality amongst women	multivitamins	total stroke	f	no	cox
The associations of individual long-chain n-3 polyunsaturated fatty acids with incident ischemic stroke and its main subtypes are not well established. We aimed to investigate prospectively the relationship of circulating eicosapentaenoic acid, docosapentaenoic acid (DPA), and docosahexaenoic acid (DHA) with risk of total ischemic, atherothrombotic, and cardioembolic stroke.We measured circulatin…	2017	28830976	omega-3 fatty acids and incident ischemic stroke and its atherothrombotic and cardioembolic subtypes in 3 us cohorts	docosahexaenoic acid	atherothrombotic stroke	both	neg	cox	0.53
The associations of individual long-chain n-3 polyunsaturated fatty acids with incident ischemic stroke and its main subtypes are not well established. We aimed to investigate prospectively the relationship of circulating eicosapentaenoic acid, docosapentaenoic acid (DPA), and docosahexaenoic acid (DHA) with risk of total ischemic, atherothrombotic, and cardioembolic stroke.We measured circulatin…	2017	28830976	omega-3 fatty acids and incident ischemic stroke and its atherothrombotic and cardioembolic subtypes in 3 us cohorts	docosahexaenoic acid	ischemic stroke	both	neg	cox	0.8
The associations of individual long-chain n-3 polyunsaturated fatty acids with incident ischemic stroke and its main subtypes are not well established. We aimed to investigate prospectively the relationship of circulating eicosapentaenoic acid, docosapentaenoic acid (DPA), and docosahexaenoic acid (DHA) with risk of total ischemic, atherothrombotic, and cardioembolic stroke.We measured circulatin…	2017	28830976	omega-3 fatty acids and incident ischemic stroke and its atherothrombotic and cardioembolic subtypes in 3 us cohorts	docosapentaenoic acid	cardioembolic stroke	both	neg	cox	0.58
The associations of individual long-chain n-3 polyunsaturated fatty acids with incident ischemic stroke and its main subtypes are not well established. We aimed to investigate prospectively the relationship of circulating eicosapentaenoic acid, docosapentaenoic acid (DPA), and docosahexaenoic acid (DHA) with risk of total ischemic, atherothrombotic, and cardioembolic stroke.We measured circulatin…	2017	28830976	omega-3 fatty acids and incident ischemic stroke and its atherothrombotic and cardioembolic subtypes in 3 us cohorts	docosapentaenoic acid	ischemic stroke	both	neg	cox	0.74
The associations of individual long-chain n-3 polyunsaturated fatty acids with incident ischemic stroke and its main subtypes are not well established. We aimed to investigate prospectively the relationship of circulating eicosapentaenoic acid, docosapentaenoic acid (DPA), and docosahexaenoic acid (DHA) with risk of total ischemic, atherothrombotic, and cardioembolic stroke.We measured circulatin…	2017	28830976	omega-3 fatty acids and incident ischemic stroke and its atherothrombotic and cardioembolic subtypes in 3 us cohorts	eicosapentaenoic acid	ischemic stroke	both	no	cox
To comprehensively evaluate the independent associations and potential interactions of vitamin D-related biomarkers including total and bioavailable 25-hydroxyvitamin D (25OHD), VDBP (vitamin D binding protein), and parathyroid hormone (PTH) with risk of coronary heart disease (CHD).We prospectively identified incident cases of nonfatal myocardial infarction and fatal CHD among women in the Nurse…	2017	28882871	independent and synergistic associations of biomarkers of vitamin d status with risk of coronary heart disease	bioavailable 25-hydroxyvitamin D	chd	f	no	logistic
To comprehensively evaluate the independent associations and potential interactions of vitamin D-related biomarkers including total and bioavailable 25-hydroxyvitamin D (25OHD), VDBP (vitamin D binding protein), and parathyroid hormone (PTH) with risk of coronary heart disease (CHD).We prospectively identified incident cases of nonfatal myocardial infarction and fatal CHD among women in the Nurse…	2017	28882871	independent and synergistic associations of biomarkers of vitamin d status with risk of coronary heart disease	parathyroid hormone	chd	f	no	logistic
To comprehensively evaluate the independent associations and potential interactions of vitamin D-related biomarkers including total and bioavailable 25-hydroxyvitamin D (25OHD), VDBP (vitamin D binding protein), and parathyroid hormone (PTH) with risk of coronary heart disease (CHD).We prospectively identified incident cases of nonfatal myocardial infarction and fatal CHD among women in the Nurse…	2017	28882871	independent and synergistic associations of biomarkers of vitamin d status with risk of coronary heart disease	total 25-hydroxyvitamin D	chd	f	no	logistic
To comprehensively evaluate the independent associations and potential interactions of vitamin D-related biomarkers including total and bioavailable 25-hydroxyvitamin D (25OHD), VDBP (vitamin D binding protein), and parathyroid hormone (PTH) with risk of coronary heart disease (CHD).We prospectively identified incident cases of nonfatal myocardial infarction and fatal CHD among women in the Nurse…	2017	28882871	independent and synergistic associations of biomarkers of vitamin d status with risk of coronary heart disease	vitamin D binding protein	chd	f	neg	logistic	0.6
Proton pump inhibitors (PPI) are among the top 10 most prescribed medications worldwide. We investigated the association between PPI use and ischemic stroke.We collected data on 68,514 women (mean age, 65 ± 7 years) enrolled in the Nurses' Health Study since 2000 and 28,989 men (mean age, 69 ± 8 years) in the Health Professionals Follow-up Study since 2004, without a history of stroke. We used Co…	2018	29269313	no significant association between proton pump inhibitor use and risk of stroke after adjustment for lifestyle factors and indication	Proton pump inhibitors (PPI)	ischemic stroke	both	no	cox
Standard diet quality assessment tools, which measure micronutrient sufficiency and food consumption related to disease and applicable to different populations, are needed to track progress in meeting the Sustainable Development Goals related to hunger, food security, and nutrition. Diet quality scores have been constructed for high- and low-income countries, but none are simple to administer or …	2018	29381797	international food group-based diet quality and risk of coronary heart disease in men and women	Food Group Index (FGI)	ischemic heart disease	both	no
Standard diet quality assessment tools, which measure micronutrient sufficiency and food consumption related to disease and applicable to different populations, are needed to track progress in meeting the Sustainable Development Goals related to hunger, food security, and nutrition. Diet quality scores have been constructed for high- and low-income countries, but none are simple to administer or …	2018	29381797	international food group-based diet quality and risk of coronary heart disease in men and women	Minimal Diet Diversity Score for Women (MDDW)	ischemic heart disease	both	neg		0.93
Standard diet quality assessment tools, which measure micronutrient sufficiency and food consumption related to disease and applicable to different populations, are needed to track progress in meeting the Sustainable Development Goals related to hunger, food security, and nutrition. Diet quality scores have been constructed for high- and low-income countries, but none are simple to administer or …	2018	29381797	international food group-based diet quality and risk of coronary heart disease in men and women	Prime Diet Quality Score (PDQS)	ischemic heart disease	both	neg		0.89
The carbohydrate-to-fiber ratio is a recommended measure of carbohydrate quality; however, its relation to incident coronary heart disease (CHD) is not currently known.We aimed to assess the relation between various measures of carbohydrate quality and incident CHD.Data on diet and lifestyle behaviors were prospectively collected on 75,020 women and 42,865 men participating in the Nurses' Health …	2018	29529162	carbohydrate quality and quantity and risk of coronary heart disease among us women and men	cereal fiber	chd	both	neg	cox	0.8
The carbohydrate-to-fiber ratio is a recommended measure of carbohydrate quality; however, its relation to incident coronary heart disease (CHD) is not currently known.We aimed to assess the relation between various measures of carbohydrate quality and incident CHD.Data on diet and lifestyle behaviors were prospectively collected on 75,020 women and 42,865 men participating in the Nurses' Health …	2018	29529162	carbohydrate quality and quantity and risk of coronary heart disease among us women and men	ratio of carb to cereal fiber	chd	both	pos	cox	1.2
The carbohydrate-to-fiber ratio is a recommended measure of carbohydrate quality; however, its relation to incident coronary heart disease (CHD) is not currently known.We aimed to assess the relation between various measures of carbohydrate quality and incident CHD.Data on diet and lifestyle behaviors were prospectively collected on 75,020 women and 42,865 men participating in the Nurses' Health …	2018	29529162	carbohydrate quality and quantity and risk of coronary heart disease among us women and men	ratio of carb to total fiber	chd	both	no	cox
The carbohydrate-to-fiber ratio is a recommended measure of carbohydrate quality; however, its relation to incident coronary heart disease (CHD) is not currently known.We aimed to assess the relation between various measures of carbohydrate quality and incident CHD.Data on diet and lifestyle behaviors were prospectively collected on 75,020 women and 42,865 men participating in the Nurses' Health …	2018	29529162	carbohydrate quality and quantity and risk of coronary heart disease among us women and men	total fiber	chd	both	no	cox
Monounsaturated fatty acids (MUFAs) improve blood lipid profiles in intervention studies, but prospective evidence with regard to MUFA intake and coronary heart disease (CHD) risk is limited and controversial.We investigated the associations of cis MUFA intake from plant (MUFA-P) and animal (MUFA-A) sources with CHD risk separately among 63,442 women from the Nurses' Health Study (1990-2012) and …	2018	29566185	monounsaturated fats from plant and animal sources in relation to risk of coronary heart disease among us men and women	animal MUFA replaced with refined carbs	chd	both	no	cox
Monounsaturated fatty acids (MUFAs) improve blood lipid profiles in intervention studies, but prospective evidence with regard to MUFA intake and coronary heart disease (CHD) risk is limited and controversial.We investigated the associations of cis MUFA intake from plant (MUFA-P) and animal (MUFA-A) sources with CHD risk separately among 63,442 women from the Nurses' Health Study (1990-2012) and …	2018	29566185	monounsaturated fats from plant and animal sources in relation to risk of coronary heart disease among us men and women	animal MUFA replaced with saturated fatty acids	chd	both	no	cox
Monounsaturated fatty acids (MUFAs) improve blood lipid profiles in intervention studies, but prospective evidence with regard to MUFA intake and coronary heart disease (CHD) risk is limited and controversial.We investigated the associations of cis MUFA intake from plant (MUFA-P) and animal (MUFA-A) sources with CHD risk separately among 63,442 women from the Nurses' Health Study (1990-2012) and …	2018	29566185	monounsaturated fats from plant and animal sources in relation to risk of coronary heart disease among us men and women	animal MUFA replaced with trans fat	chd	both	no	cox
Monounsaturated fatty acids (MUFAs) improve blood lipid profiles in intervention studies, but prospective evidence with regard to MUFA intake and coronary heart disease (CHD) risk is limited and controversial.We investigated the associations of cis MUFA intake from plant (MUFA-P) and animal (MUFA-A) sources with CHD risk separately among 63,442 women from the Nurses' Health Study (1990-2012) and …	2018	29566185	monounsaturated fats from plant and animal sources in relation to risk of coronary heart disease among us men and women	plant MUFA replaced with animal MUFA and saturated fat	chd	both	neg	cox	0.81
Monounsaturated fatty acids (MUFAs) improve blood lipid profiles in intervention studies, but prospective evidence with regard to MUFA intake and coronary heart disease (CHD) risk is limited and controversial.We investigated the associations of cis MUFA intake from plant (MUFA-P) and animal (MUFA-A) sources with CHD risk separately among 63,442 women from the Nurses' Health Study (1990-2012) and …	2018	29566185	monounsaturated fats from plant and animal sources in relation to risk of coronary heart disease among us men and women	plant MUFA replaced with refined carbs	chd	both	neg	cox	0.86
Monounsaturated fatty acids (MUFAs) improve blood lipid profiles in intervention studies, but prospective evidence with regard to MUFA intake and coronary heart disease (CHD) risk is limited and controversial.We investigated the associations of cis MUFA intake from plant (MUFA-P) and animal (MUFA-A) sources with CHD risk separately among 63,442 women from the Nurses' Health Study (1990-2012) and …	2018	29566185	monounsaturated fats from plant and animal sources in relation to risk of coronary heart disease among us men and women	plant MUFA replaced with saturated fatty acids	chd	both	neg	cox	0.83
Monounsaturated fatty acids (MUFAs) improve blood lipid profiles in intervention studies, but prospective evidence with regard to MUFA intake and coronary heart disease (CHD) risk is limited and controversial.We investigated the associations of cis MUFA intake from plant (MUFA-P) and animal (MUFA-A) sources with CHD risk separately among 63,442 women from the Nurses' Health Study (1990-2012) and …	2018	29566185	monounsaturated fats from plant and animal sources in relation to risk of coronary heart disease among us men and women	plant MUFA replaced with trans fat	chd	both	neg	cox	0.8
