# Supplementary material for: A systematic comprehensive longitudinal evaluation of dietary factors associated with acute myocardial infarction and fatal coronary heart disease
Source: Nat Commun. 2020 Nov 27;11:6074. doi: 10.1038/s41467-020-19888-2 (PMC7699643; doi:10.1038/s41467-020-19888-2)
Supplement: Supplementary file 4 — Supplementary Software [file 41467_2020_19888_MOESM4_ESM.zip › EWAS-NHS-master/KG-SI/KG-SI.ipynb]

# %% [code]
import numpy as np
import pandas as pd
import matplotlib.pyplot as plt
import networkx as nx
import os
from matplotlib import font_manager as fm, rcParams

%matplotlib inline

# %% [code]
df = pd.read_excel('./KG-data.xlsx', sheet_name='ALL')
g = nx.MultiGraph()

for i in range(len(df)):
    g.add_node(df.lab[i], mode = 'exposure', cat = df['CAT'][i])
    g.add_node(df.phenotype[i], mode = 'phenotype')
    
for i in range(len(df)):
    g.add_edges_from([(df.lab[i], df.phenotype[i], dict(effect = df.association[i]))])

nx.write_gml(g, './full-KG.gml')    
