# Supplementary material for: A systematic comprehensive longitudinal evaluation of dietary factors associated with acute myocardial infarction and fatal coronary heart disease
Source: Nat Commun. 2020 Nov 27;11:6074. doi: 10.1038/s41467-020-19888-2 (PMC7699643; doi:10.1038/s41467-020-19888-2)
Supplement: Supplementary file 4 — Supplementary Software [file 41467_2020_19888_MOESM4_ESM.zip › EWAS-NHS-master/KG-SI/KG-data.xlsx]

## Sheet: PubMed
CAT	exposure	lab	phenotype	old_phenotype	association	effect_size	PubMed_ID	Gender	Model
Food/Diet	fish	Fish	CHD	CHD	no		7885425	m
Lipid	n-3 fatty acid	n-3 FA	CHD	CHD	no		7885425	m
Lipid	linolenic acid	Linolenic acid	MI	MI	neg	0.41	8688759	m	cox
Lipid	saturated fat	SFA	CHD	fatal CHD	pos	2.21	8688759	m	cox
Lipid	saturated fat	SFA	MI	MI	pos	1.22	8688759	m	cox
Lipid	saturated fat adjusted for fiber	SFA adjust for fiber	CHD	fatal CHD	no		8688759	m	cox
Lipid	saturated fat adjusted for fiber	SFA adjusted for fiber	MI	MI	no		8688759	m	cox
Lipid	MUFA	MUFA	CHD	CHD	neg	0.81	9366580	f	cox
Lipid	PUFA	PUFA	CHD	CHD	neg	0.62	9366580	f	cox
Lipid	saturated fat vs. carb	SFA rep carb	CHD	CHD	pos	1.17	9366580	f	cox
Lipid	total fat	T-fat	CHD	CHD	no		9366580	f	cox
Lipid	trans unsaturated fat vs. carb	Trans USFA rep carb	CHD	CHD	pos	1.93	9366580	f	cox
Mineral	total folate	T-folate	CHD	CHD	neg	0.69	9459468	f	cox
Vitamin	vitamin B6	Vitamin B6	CHD	CHD	neg	0.67	9459468	f	cox
Food/Diet	nuts	Nuts	CHD	CHD	neg	0.65	9812929	f	cox
Vitamin	total vitamin C	T-vitamin C	Hemorrhagic stroke	hemorrhagic stroke	no		10383366	m	cox
Vitamin	total vitamin C	T-vitamin C	Ischemic stroke	ischemic stroke	no		10383366	m	cox
Vitamin	total vitamin C	T-vitamin C	Total stroke	total stroke	no		10383366	m	cox
Vitamin	total vitamin E	T-vitamin E	Hemorrhagic stroke	hemorrhagic stroke	no		10383366	m	cox
Vitamin	total vitamin E	T-vitamin E	Ischemic stroke	ischemic stroke	no		10383366	m	cox
Vitamin	total vitamin E	T-vitamin E	Total stroke	total stroke	no		10383366	m	cox
Food/Diet	citrus fruit including juice	Citrus frt + juice	Ischemic stroke	ischemic stroke	neg	0.81	10517425	both	cox
Food/Diet	citrus fruit juice	Citrus frt juice	Ischemic stroke	ischemic stroke	neg	0.75	10517425	both	cox
Food/Diet	Cruciferous vegetables	Cruc veg	Ischemic stroke	ischemic stroke	neg	0.68	10517425	both	cox
Food/Diet	fruits and vegetables	frt and veg	Ischemic stroke	ischemic stroke	neg	0.69	10517425	both	cox
Food/Diet	green leafy vegetables	Green leafy veg	Ischemic stroke	ischemic stroke	neg	0.79	10517425	both	cox
Food/Diet	Legumes or potatoes	Legumes or potatoes	Ischemic stroke	ischemic stroke	no		10517425	both	cox
Carb	ratio of high-fat to low-fat dairy	High fat/low fat dair	CHD	CHD	pos		10584044	f	cox
Lipid	ratio of polyunsaturated to saturated fat	PUFA/SFA	CHD	CHD	neg	0.58	10584044	f	cox
Food/Diet	ratio of red meat to poultry and fish consumption	Red meat/poultry and fish	CHD	CHD	pos		10584044	f	cox
Lipid	short- to medium-chain saturated fatty acids (4:0-10:0)	4:0-10:0	CHD	CHD	no		10584044	f	cox
Lipid	stearic acid	Stearic acid	CHD	CHD	pos	1.19	10584044	f	cox
Food/Diet	fruits and vegetables	frt and veg	CHD	CHD	neg	0.8	11412050	both	cox
Food/Diet	green leafy vegetables	Green leafy veg	CHD	CHD	neg	0.77	11412050	both	cox
Vitamin	vitamin C-rish fruits and vegetables	Vitamin C frt and veg	CHD	CHD	neg	0.94	11412050	both	cox
Food/Diet	prudent diet score	Prudent diet	CHD	CHD	neg	0.76	11493127	f	cox
Food/Diet	western diet score	Western diet	CHD	CHD	pos	1.46	11493127	f	cox
Food/Diet	fish	Fish	CHD	CHD	neg	0.66	11939867	f	cox
Lipid	omega-3 fatty acids	Omega-3 FA	CHD	CHD	neg	0.67	11939867	f	cox
Mineral	mercury	Mercury	CHD	CHD	no		12456851	m
Alcohol	alcohol	Alcohol	MI	MI	neg	0.63	12519921	m
Alcohol	type of alcohol	Alcohol type	MI	MI	no		12519921	m
Mineral	dietary calcium	D-calcium	Ischemic heart disease	ischemic heart disease	no		12663277	m	cox
Mineral	supplemental calcium	S-calcium	Ischemic heart disease	ischemic heart disease	no		12663277	m	cox
Vitamin	dietary vitamin C	D-vitamin C	CHD	CHD	no		12875759	f
Vitamin	supplemental vitamin C	S-vitamin C	CHD	CHD	neg	0.72	12875759	f
Vitamin	total vitamin C	T-vitamin C	CHD	CHD	neg	0.73	12875759	f
Mineral	selenium	Selenium	CHD	CHD	no		14585763	m	logistic
Mineral	supplemental magnesium	S-magnesium	CHD	CHD	neg	0.77	14963055	m	cox
Mineral	total magnesium	T-magnesum	CHD	CHD	neg	0.82	14963055	m	cox
Fiber	cereal fiber	Cereal fiber	CHD	CHD	no		14980987	both
Fiber	cereal fiber	cereal fiber	CHD	CHD death	neg	0.75	14980987	both
Fiber	dietary fiber	D-fiber	CHD	CHD	neg	0.86	14980987	both
Fiber	dietary fiber	D-fiber	CHD	CHD death	neg	0.73	14980987	both
Fiber	fruit fiber	frt fiber	CHD	CHD	neg	0.84	14980987	both
Fiber	fruit fiber	frt fiber	CHD	CHD death	neg	0.7	14980987	both
Fiber	vegetable fiber	Veg fiber	CHD	CHD	no		14980987	both
Fiber	vegetable fiber	Veg fiber	CHD	CHD death	no		14980987	both
Other	adiponectin	Adiponectin	MI	MI	neg	0.39	15082700	m	cox
Mineral	total folate	T-folate	Total stroke	total stroke	no		15105514	f	cox
Carb	added bran	Added bran	CHD	CHD	neg	0.7	15585760	m
Carb	added germ	Added germ	CHD	CHD	no		15585760	m
Food/Diet	whole grain	Whole grain	CHD	CHD	neg	0.82	15585760	m	cox
Vitamin	dietary vitamin C	D-vitamin C	CHD	CHD	pos	1.23	15585762	both
Vitamin	dietary vitamin E	D-vitamin E	CHD	CHD	no		15585762	both
Vitamin	supplemental vitamin C	S-vitamin C	CHD	CHD	neg	0.75	15585762	both
Vitamin	supplemental vitamin E	S-vitamin E	CHD	CHD	no		15585762	both
Lipid	PUFA	PUFA	CHD	CHD	neg	0.75	15781956	f	cox
Lipid	trans fat	Trans	CHD	CHD	pos	1.33	15781956	f	cox
Protein	lipoprotein	Lipoprotein	CHD	CHD	pos	1.9	15824077	f	logistic
Protein	lipoprotein and C-reactive protein	Lipoprotein and C-reactive protein	CHD	CHD	pos	3.67	15824077	f	logistic
Protein	lipoprotein and fibrinogen	Lipoprotein and fibrinogen	CHD	CHD	pos	3.2	15824077	f	logistic
Lipid	alpha-linolenic	a-linolenic	CHD	fatal CHD	no		16301356	f
Lipid	alpha-linolenic	a-linolenic	Nonfatal MI	nonfatal MI	no		16301356	f
Lipid	alpha-linolenic	a-linolenic	Sudden cardiac death	sudden cardiac death	neg	0.3	16301356	f
Food/Diet	coffee	Coffee	CHD	CHD	no		16636169	both
Alcohol	alcohol	Alcohol	MI	MI	neg	0.38	17060546	m
Carb	LCD from carb, animal protein, and animal fat	A-LCD	CHD	CHD	no		17093250	f
Carb	LCD from carb, vegetable protein, and vegetable fat	P-LCD	CHD	CHD	no		17093250	f
Carb	LCD score	LCD score	CHD	CHD	no		17093250	f
Other	flavone	Flavone	CHD	CHD	no		17379619	f
Other	flavonol	Flavonol	CHD	CHD	no		17379620	f
Lipid	trans 18:1	Trans 18:1	CHD	CHD	pos	3.1	17389261	f
Lipid	trans 18:2	Trans 18:2	CHD	CHD	pos	2.8	17389261	f
Lipid	trans fat in erythrocytes	Trans in erythrocytes	CHD	CHD	pos	3.3	17389261	f
Lipid	plasma 15:0	plasma 15:0	Ischemic heart disease	ischemic heart disease	pos	2.36	17921367	f
Food/Diet	DASH score	DASH score	CHD	CHD	neg	0.76	18413553	f
Food/Diet	DASH score	DASH score	Total stroke	stroke	neg	0.82	18413553	f
Lipid	plasma dehydroepiandrosterone (DHEA)	Plasma DHEA	MI	MI	pos	1.27	18451313	f
Vitamin	plasma 25-hydroxyvitamin D (25[OH]D)	Plasma 25[OH]D	CHD	CHD	neg	0.478469	18541825	m
Lipid	docosahexaenoic acid	DHA	Nonfatal MI	nonfatal MI	no		18614744	f
Lipid	docosapentaenoic acid	DPA	Nonfatal MI	nonfatal MI	neg	0.4	18614744	f
Lipid	eicosapentaenoic acid	EPA	Nonfatal MI	nonfatal MI	neg	0.23	18614744	f
Other	ferritin	Ferritin	CHD	CHD	no		19022969	f
Other	soluble transferrin receptor (sTfR):ferritin ratio	sTfR	CHD	CHD	no		19022969	f
Carb	carb replaced with saturated fat	Carb rep SFA	CHD	CHD	pos	1.07	19211817	both
Carb	carb replaced with saturated fat	Carb rep SFA	CHD	CHD death	no		19211817	both
Lipid	MUFA	MUFA	CHD	CHD	no		19211817	both
Lipid	PUFA replaced with saturated fat	PUFA rep SFA	CHD	CHD	neg	0.87	19211817	both
Lipid	PUFA replaced with saturated fat	PUFA rep SFA	CHD	CHD death	neg	0.74	19211817	both
Food/Diet	sweetened beverage	SSB	CHD	CHD	pos	1.35	19211821	f
Food/Diet	caffeinated soft drink	Caff soft drink	Total stroke	total stroke	no		19221216	f	cox
Food/Diet	coffee	Coffee	Total stroke	total stroke	neg	0.8	19221216	f	cox
Food/Diet	Decaffeinated coffee	Decaff coffee	Total stroke	total stroke	no		19221216	f	cox
Food/Diet	tea	Tea	Total stroke	total stroke	no		19221216	f	cox
Food/Diet	Alternate Mediterranean Diet Score	MED score	CHD	CHD	neg	0.71	19221219	f	cox
Food/Diet	Alternate Mediterranean Diet Score	MED score	CVD	cvd mortality	neg	0.61	19221219	f
Food/Diet	Alternate Mediterranean Diet Score	MED score	Total stroke	stroke	neg	0.87	19221219	f
Lipid	trans 18:1	Trans 18:1	Sudden cardiac death	sudden cardiac death	no		19853694	f	cox
Lipid	trans 18:2	Trans 18:2	Sudden cardiac death	sudden cardiac death	no		19853694	f	cox
Lipid	trans fat	Trans	Sudden cardiac death	sudden cardiac death	no		19853694	f	cox
Protein	animal protein	A-protein	Hemorrhagic stroke	hemorrhagic stroke	no		19889826	m	cox
Protein	animal protein	A-protein	Ischemic stroke	ischemic stroke	no		19889826	m	cox
Protein	animal protein	A-protein	Total stroke	total stroke	no		19889826	m	cox
Protein	total protein	T-protein	Hemorrhagic stroke	hemorrhagic stroke	no		19889826	m	cox
Protein	total protein	T-protein	Ischemic stroke	ischemic stroke	no		19889826	m	cox
Protein	total protein	T-protein	Total stroke	total stroke	no		19889826	m	cox
Protein	vegetable protein	Veg protein	Hemorrhagic stroke	hemorrhagic stroke	no		19889826	m	cox
Protein	vegetable protein	Veg protein	Ischemic stroke	ischemic stroke	no		19889826	m	cox
Protein	vegetable protein	Veg protein	Total stroke	total stroke	no		19889826	m	cox
Alcohol	alcohol	Alcohol	CHD	CHD	neg	0.58	20351238	both	cox
Alcohol	alcohol	Alcohol	CHD	CHD	neg	0.72	20351238	both	cox
Alcohol	alcohol	Alcohol	CHD	CHD	neg	0.85	20351238	both	cox
Food/Diet	fish replaced with red meat	Fish rep red meat	CHD	CHD	neg	0.61	20713902	f
Food/Diet	low fat dairy replaced with red meat	Low fat dairy rep red meat	CHD	CHD	neg	0.76	20713902	f
Food/Diet	nuts replaced with red meat	Nuts rep red meat	CHD	CHD	neg	0.53	20713902	f
Food/Diet	poultry replaced with red meat	Poultry rep red meat	CHD	CHD	neg	0.68	20713902	f
Protein	animal protein	A-protein	Ischemic heart disease	ischemic heart disease	pos	1.25	20881068	m	cox
Protein	total protein	T-protein	Ischemic heart disease	ischemic heart disease	pos	1.21	20881068	m	cox
Protein	vegetable protein	Veg protein	Ischemic heart disease	ischemic heart disease	neg	0.93	20881068	m	cox
Other	plasma Fibroblast growth factor 23 (FGF23)	Plasma FGF23	CHD	CHD	no		21570529	m
Other	plasma parathyroid hormone (PTH)	PTH	CHD	CHD	no		21570529	m
Mineral	plasma phosphorus	Plasma phosphorus	CHD	CHD	no		21570529	m
Food/Diet	artificially sweetened beverage	ASB	CHD	CHD	no		22412070	m	cox
Food/Diet	sugar-sweetened beverage	SSB	CHD	CHD	pos	1.2	22412070	m	cox
Food/Diet	egg	Egg	CHD	CHD	no		23295181	both
Food/Diet	egg	Egg	Hemorrhagic stroke	hemorrhagic stroke	neg	0.37	23295181	both
Food/Diet	egg	Egg	Total stroke	stroke	no		23295181	both
Other	Hemoglobin A1c (HbA1c)	HbA1c	CHD	CHD	pos	1.9	23537807	f	cox
Other	Hemoglobin A1c (HbA1c)	HbA1c	CHD	CHD	pos	1.81	23537807	m	cox
Mineral	dietary magnesium	D-magnesium	CHD	CHD	no		23537810	f
Mineral	dietary magnesium	D-magnesium	CHD	fatal CHD	neg	0.61	23537810	f
Mineral	dietary magnesium	D-magnesium	CHD	nonfatal CHD	no		23537810	f
Mineral	plasma magnesium	Plasma magnesium	CHD	CHD	no		23537810	f
Mineral	plasma magnesium	Plasma magnesium	CHD	CHD	no		23537810	f
Food/Diet	fish	Fish	CHD	CHD	neg	0.87	23813701	f
Food/Diet	fish	Fish	CHD	CHD	no		23813701	m
Food/Diet	beta-carotene rich fruits and vegetables	b-carotene frt and veg	CHD	CHD	neg		24088718	both
Food/Diet	citrus fruit	Citrus frt	CHD	CHD	neg		24088718	both
Food/Diet	fruits and vegetables	frt and veg	CHD	CHD	neg	0.7	24088718	both
Food/Diet	green leafy vegetables	Green leafy veg	CHD	CHD	neg		24088718	both
Vitamin	vitamin C rich fruits and vegetables	Vitamin C frt and veg	CHD	CHD	neg		24088718	both
Other	betaine	Betaine	Peripheral artery disease	peripheral artery disease	no		24819748	both	cox
Other	choline	Choline	Peripheral artery disease	peripheral artery disease	no		24819748	both	cox
Other	homocysteine	Homocysteine	Peripheral artery disease	peripheral artery disease	no		24819748	f	cox
Other	homocysteine	Homocysteine	Peripheral artery disease	peripheral artery disease	pos	2.17	24819748	m	cox
Mineral	total folate	T-folate	Peripheral artery disease	peripheral artery disease	neg	0.9	24819748	f	cox
Mineral	total folate	T-folate	Peripheral artery disease	peripheral artery disease	no		24819748	m	cox
Food/Diet	fried-food	Fried-food	Coronary artery disease	coronary artery disease	pos	1.21	24944061	both	cox
Other	plasma fetuin-A	Plasma fetuin-A	CHD	CHD	no		24963103	f	logistic
Protein	plasma fetuin-A with high C-reactive protein level	Plasma fetuin-A + high C-reactive protein	CHD	CHD	neg	0.5	24963103	f	logistic
Other	b2-microglobulin	b2-microglobulin	Peripheral artery disease	peripheral artery disease	no		24980133	f	logistic
Other	b2-microglobulin	b2-microglobulin	Peripheral artery disease	peripheral artery disease	pos	1.5	24980133	m	logistic
Other	b2-microglobulin	b2-microglobulin	Peripheral artery disease	peripheral artery disease	pos		24980133	f	logistic
Other	creatinine	Creatinine	Peripheral artery disease	peripheral artery disease	no		24980133	m	logistic
Other	creatinine	Creatinine	Peripheral artery disease	peripheral artery disease	no		24980133	both	logistic
Other	cystatin C	Cystatin C	Peripheral artery disease	peripheral artery disease	no		24980133	f	logistic
Other	cystatin C	Cystatin C	Peripheral artery disease	peripheral artery disease	pos	1.54	24980133	m	logistic
Mineral	plasma magnesium	Plasma magnesium	Ischemic stroke	ischemic stroke	neg	0.636943	25116874	f	logistic
Mineral	plasma magnesium	Plasma magnesium	Thrombotic stroke	thrombotic stroke	neg	0.60241	25116874	f	logistic
Lipid	linoleic acid	Linoleic acid	CHD	CHD	neg	0.42	25161045	both
Lipid	linoleic acid	linoleic acid	CHD	CHD death	neg	0.39	25161045	both
Lipid	linoleic acid replaced with saturated fat	Linoleic acid rep SFA	CHD	CHD	neg	0.45	25161045	both
Lipid	linoleic acid replaced with saturated fat	linoleic acid rep SFA	CHD	CHD death	neg	0.43	25161045	both
Carb	low carb diet (LCD) high in animal sources of protein and fat	A-LCD	CVD	CVD	pos	1.51	25246449	both	cox
Food/Diet	plant-based LCD	P-LCD	CVD	CVD	no		25246449	both	cox
Lipid	plasma 14:0	Plasma 14:0	Hemorrhagic stroke	hemorrhagic stroke	no		25411278	both	logistic
Lipid	plasma 14:0	Plasma 14:0	Ischemic stroke	ischemic stroke	no		25411278	both	logistic
Lipid	plasma 14:0	Plasma 14:0	Total stroke	total stroke	no		25411278	both	logistic
Lipid	plasma 15:0	Plasma 15:0	Hemorrhagic stroke	hemorrhagic stroke	no		25411278	both	logistic
Lipid	plasma 15:0	Plasma 15:0	Ischemic stroke	ischemic stroke	no		25411278	both	logistic
Lipid	plasma 15:0	Plasma 15:0	Total stroke	total stroke	no		25411278	both	logistic
Lipid	plasma 17:0	Plasma 17:0	Hemorrhagic stroke	hemorrhagic stroke	no		25411278	both	logistic
Lipid	plasma 17:0	Plasma 17:0	Ischemic stroke	ischemic stroke	no		25411278	both	logistic
Lipid	plasma 17:0	Plasma 17:0	Total stroke	total stroke	no		25411278	both	logistic
Lipid	plasma trans 16:1 n-7	Plasma trans 16:1 n-7	Hemorrhagic stroke	hemorrhagic stroke	no		25411278	both	logistic
Lipid	plasma trans 16:1 n-7	Plasma trans 16:1 n-7	Ischemic stroke	ischemic stroke	no		25411278	both	logistic
Lipid	plasma trans 16:1 n-7	Plasma trans 16:1 n-7	Total stroke	total stroke	no		25411278	both	logistic
Mineral	dietary calcium	D-calcium	Total stroke	total stroke	no		26044278	m	cox
Mineral	dietary magnesium	D-magnesium	Total stroke	total stroke	no		26044278	m	cox
Mineral	dietary potassium	D-potassium	Total stroke	total stroke	no		26044278	m	cox
Mineral	supplemental calcium	S-calcium	Total stroke	total stroke	no		26044278	m	cox
Mineral	supplemental magnesium	S-magnesium	Total stroke	total stroke	neg	0.74	26044278	m	cox
Mineral	supplemental potassium	S-potassium	Total stroke	total stroke	neg	0.66	26044278	m	cox
Mineral	total calcium	T-calcium	Total stroke	total stroke	no		26044278	m	cox
Mineral	total magnesium	T-magnesum	Total stroke	total stroke	neg	0.83	26044278	m	cox
Mineral	total potassium	T-potassium	Total stroke	total stroke	no		26044278	m	cox
Lipid	very-long-chain saturated fatty acids (VLCSFAs)	VLCSFA	CHD	CHD	neg	0.48	26048094	both	logistic
Lipid	VLCSFAs in erythrocytes	VLCSFA in erythrocytes	CHD	CHD	no		26048094	both	logistic
Food/Diet	animal flesh	Animal flesh	Hypertension	hypertension	pos	1.3	26237562	both	cox
Food/Diet	poultry	Poultry	Hypertension	hypertension	pos	1.22	26237562	both	cox
Food/Diet	seafood	Seafood	Hypertension	hypertension	no		26237562	both	cox
Food/Diet	total meat	T-meat	Hypertension	hypertension	pos	1.3	26237562	both	cox
Carb	carb from refined starches/added sugars	Carb of refined starches/added sugars	CHD	CHD	pos	1.1	26429077	both	cox
Carb	carb from refined starches/added sugars (replaced with saturated fat)	Carb of refined starches/added sugars rep SFA	CHD	CHD	no		26429077	both	cox
Carb	carb from whole grains	Carb of whole grains	CHD	CHD	neg	0.9	26429077	both	cox
Carb	carb from whole grains (replaced with saturated fat)	Carb of whole grains rep SFA	CHD	CHD	neg	0.91	26429077	both	cox
Lipid	MUFA (replaced with saturated fat)	MUFA rep SFA	CHD	CHD	neg	0.85	26429077	both	cox
Lipid	PUFA and carb from whole grains	PUFA and carb of whole grains	CHD	CHD	neg	0.8	26429077	both	cox
Lipid	PUFA replaced with saturated fat	PUFA rep SFA	CHD	CHD	neg	0.75	26429077	both	cox
Food/Diet	apple	Apple	Hypertension	hypertension	neg		26644239	both	cox
Food/Diet	broccoli	Broccoli	Hypertension	hypertension	neg		26644239	both	cox
Food/Diet	carrot	Carrot	Hypertension	hypertension	neg		26644239	both	cox
Food/Diet	fruit	Fruit	Hypertension	hypertension	neg	0.92	26644239	both	cox
Food/Diet	raisin	Raisin	Hypertension	hypertension	neg		26644239	both	cox
Food/Diet	tofu or soybean	Tofu or soybean	Hypertension	hypertension	neg		26644239	both	cox
Lipid	omega-3 biomarker docosahexaenoic acid	DHA biomarker	CHD	CHD	no		27357102	both
Lipid	omega-3 biomarker docosahexaenoic acid	DHA biomarker	CHD	fatal CHD	neg	0.9	27357102	both
Lipid	omega-3 biomarker docosapentaenoic acid	DPA biomarker	CHD	CHD	neg	0.94	27357102	both
Lipid	omega-3 biomarker docosapentaenoic acid	DPA biomarker	CHD	fatal CHD	neg	0.9	27357102	both
Lipid	omega-3 biomarker α-linolenic acid	ALA biomarker	CHD	CHD	no		27357102	both
Lipid	omega-3 biomarker α-linolenic acid	ALA biomarker	CHD	fatal CHD	neg	0.91	27357102	both
Other	melatonin secretion (sulfatoxymelatonin/creatinine)	Melatonin	MI	MI	pos	1.4	27806988	f	logistic
Lipid	saturated fat	SFA	CHD	CHD	pos	1.07	27881409	both	cox
Other	gluten	Gluten	CHD	CHD	no		28465308	both	cox
Food/Diet	healthful plant-based diet index	H-plant diet	CHD	CHD	neg	0.75	28728684	both	cox
Food/Diet	plant-based diet index	Plant-based diet	CHD	CHD	neg	0.92	28728684	both	cox
Food/Diet	unhealthful plant-based diet index	UNH-plant diet	CHD	CHD	pos	1.32	28728684	both	cox
Vitamin	multivitamins	Multivitamins	Hemorrhagic stroke	hemorrhagic stroke	no		28758316	f	cox
Vitamin	multivitamins	Multivitamins	Ischemic stroke	ischemic stroke	no		28758316	f	cox
Vitamin	multivitamins	Multivitamins	Total stroke	total stroke	no		28758316	f	cox
Lipid	docosahexaenoic acid	DHA	Atherothrombotic stroke	atherothrombotic stroke	neg	0.53	28830976	both	cox
Lipid	docosahexaenoic acid	DHA	Ischemic stroke	ischemic stroke	neg	0.8	28830976	both	cox
Lipid	docosapentaenoic acid	DPA	Cardioembolic stroke	cardioembolic stroke	neg	0.58	28830976	both	cox
Lipid	docosapentaenoic acid	DPA	Ischemic stroke	ischemic stroke	neg	0.74	28830976	both	cox
Lipid	eicosapentaenoic acid	EPA	Ischemic stroke	ischemic stroke	no		28830976	both	cox
Vitamin	bioavailable 25-hydroxyvitamin D	25-hydroxyvitamin D	CHD	CHD	no		28882871	f	logistic
Other	parathyroid hormone	Parathyroid hormone	CHD	CHD	no		28882871	f	logistic
Vitamin	total 25-hydroxyvitamin D	T-25-hydroxyvitamin D	CHD	CHD	no		28882871	f	logistic
Vitamin	vitamin D binding protein	Vitamin D binding protein	CHD	CHD	neg	0.6	28882871	f	logistic
Other	Proton pump inhibitors (PPI)	PPI	Ischemic stroke	ischemic stroke	no		29269313	both	cox
Food/Diet	Food Group Index (FGI)	FGI	Ischemic heart disease	ischemic heart disease	no		29381797	both
Food/Diet	Minimal Diet Diversity Score for Women (MDDW)	MDDW	Ischemic heart disease	ischemic heart disease	neg	0.93	29381797	both
Food/Diet	Prime Diet Quality Score (PDQS)	PDQS	Ischemic heart disease	ischemic heart disease	neg	0.89	29381797	both
Fiber	cereal fiber	Cereal fiber	CHD	CHD	neg	0.8	29529162	both	cox
Carb	ratio of carb to cereal fiber	Carb/cereal fiber	CHD	CHD	pos	1.2	29529162	both	cox
Carb	ratio of carb to total fiber	Carb/total fiber	CHD	CHD	no		29529162	both	cox
Fiber	total fiber	T-fiber	CHD	CHD	no		29529162	both	cox
Lipid	animal MUFA replaced with refined carbs	A-MUFA rep refined carb	CHD	CHD	no		29566185	both	cox
Lipid	animal MUFA replaced with saturated fatty acids	A-MUFA rep SFA	CHD	CHD	no		29566185	both	cox
Lipid	animal MUFA replaced with trans fat	A-MUFA rep trans	CHD	CHD	no		29566185	both	cox
Lipid	plant MUFA replaced with animal MUFA and saturated fat	P-MUFA rep A-MUFA and SFA	CHD	CHD	neg	0.81	29566185	both	cox
Lipid	plant MUFA replaced with refined carbs	P-MUFA rep refined carbs	CHD	CHD	neg	0.86	29566185	both	cox
Lipid	plant MUFA replaced with saturated fatty acids	P-MUFA rep SFA	CHD	CHD	neg	0.83	29566185	both	cox
Lipid	plant MUFA replaced with trans fat	P-MUFA rep trans	CHD	CHD	neg	0.8	29566185	both	cox

## Sheet: Rest
CAT	exposure	lab	phenotype	old_phenotype	association	effect_size	Model	Gender	PubMed_ID	Title	year	first author
Other	glycemic load	Glycemic load	CHD	CHD	pos	1.98		f		A prospective study of dietary glycemic load, carbohydrate intake, and risk of coronary heart disease in US women	2000	Simin Liu
Food/Diet	modest alcohol consumption	Modest alcohol	Hemorrhagic stroke	hemorrhagic stroke	neg			f		Alcohol Consumption and Risk of Stroke in Women	2012	Monik Jimenez
Food/Diet	modest alcohol consumption	Modest alcohol	Ischemic stroke	ischemic stroke	neg			f		Alcohol Consumption and Risk of Stroke in Women	2012	Monik Jimenez
Food/Diet	modest alcohol consumption	Modest alcohol	Total stroke	total stroke	neg	0.8		f		Alcohol Consumption and Risk of Stroke in Women	2012	Monik Jimenez
Mineral	Calcium Supplement Intake	S-calcium	CVD	CVD	no			f		Calcium Supplement Intake and Risk of Cardiovascular Disease in Women	2014	Julie M. Paik
Other	dietary glutamine-to-glutamate ratio	D-glutamine/glutamate	CVD	CVD mortality	neg	0.81	cox	both		Dietary glutamine, glutamate and mortality: two large prospective studies in US men and women	2018	Wenjie Ma
Lipid	a-linolenic acid	ALA	CHD	fatal IHD	neg	0.55		f		Dietary intake of a-linolenic acid and risk of fatal ischemic heart disease among women	1999	Frank Hu
Lipid	a-linolenic acid	ALA	Nonfatal MI	nonfatal MI	no			f		Dietary intake of a-linolenic acid and risk of fatal ischemic heart disease among women	1999	Frank Hu
Food/Diet	oil and vinegar salad dressing	Oil+vinegar dressing	CHD	fatal IHD	neg	0.46		f		Dietary intake of a-linolenic acid and risk of fatal ischemic heart disease among women	1999	Frank Hu
Other	phosphatidylcholine	Phosphatidylcholine	CVD	CVD mortality	pos	1.26	cox	both		Dietary phosphatidylcholine and risk of all-cause and cardiovascularspecific mortality among US women and men	2016	Yan Zheng
Other	anthocyanin	Anthocyanin	Nonfatal MI	nonfatal MI	neg	0.87		m		Habitual intake of anthocyanins and flavanones and risk of cardiovascular disease in men	2016	Aedín Cassidy
Other	anthocyanin	Anthocyanin	Total stroke	total stroke	no			m		Habitual intake of anthocyanins and flavanones and risk of cardiovascular disease in men	2016	Aedín Cassidy
Other	flavanone	Flavanone	Ischemic stroke	ischemic stroke	neg	0.78	cox	m		Habitual intake of anthocyanins and flavanones and risk of cardiovascular disease in men	2016	Aedín Cassidy
Other	flavanone	Flavanone	MI	MI	no		cox	m		Habitual intake of anthocyanins and flavanones and risk of cardiovascular disease in men	2016	Aedín Cassidy
Other	flavanone	Flavanone	Total stroke	total stroke	no		cox	m		Habitual intake of anthocyanins and flavanones and risk of cardiovascular disease in men	2016	Aedín Cassidy
Other	glucosinolates	GLS	CHD	CHD	pos	1.09	cox	both		Intake of glucosinolates and risk of coronary heart disease in three large prospective cohorts of US men and women	2018	Le Ma
Fiber	cereal fiber	Cereal fiber	CHD	CHD	neg	0.63	cox	f		long-term intake of dietary fiber and decreased risk of coronary heart disease among women	1999	Alicja Wolk
Fiber	dietary fiber	D-fiber	CHD	CHD	neg	0.77	cox	f		long-term intake of dietary fiber and decreased risk of coronary heart disease among women	1999	Alicja Wolk
Fiber	fruit fiber	frt fiber	CHD	CHD	no			f		long-term intake of dietary fiber and decreased risk of coronary heart disease among women	1999	Alicja Wolk
Fiber	vegetable fiber	Veg fiber	CHD	CHD	no			f		long-term intake of dietary fiber and decreased risk of coronary heart disease among women	1999	Alicja Wolk
Lipid	SFA	SFA	CHD	CHD	no					Meta-analysis of prospective cohort studies evaluating the association of saturated fat with cardiovascular disease	2010	Patty W Siri-Tarino
Carb	carb of refined starches/added sugars	Carb of refined starches/added sugars	CHD	CHD	pos	1.1		both		Saturated Fat as Compared With Unsaturated Fats and Sources of Carbohydrates in Relation to Risk of Coronary Heart Disease: A Prospective Cohort Study	2015	Yanping Li
Carb	carb of refined starches/added sugars rep SFA	Carb of refined starches/added sugars rep SFA	CHD	CHD	no			both		Saturated Fat as Compared With Unsaturated Fats and Sources of Carbohydrates in Relation to Risk of Coronary Heart Disease: A Prospective Cohort Study	2015	Yanping Li
Carb	carb of whole grains	Carb of whole grains	CHD	CHD	neg	0.9		both		Saturated Fat as Compared With Unsaturated Fats and Sources of Carbohydrates in Relation to Risk of Coronary Heart Disease: A Prospective Cohort Study	2015	Yanping Li
Carb	carb of whole grains rep SFA	Carb of whole grains rep SFA	CHD	CHD	neg	0.09		both		Saturated Fat as Compared With Unsaturated Fats and Sources of Carbohydrates in Relation to Risk of Coronary Heart Disease: A Prospective Cohort Study	2015	Yanping Li
Lipid	MUFA rep SFA	MUFA rep SFA	CHD	CHD	neg	0.15		both		Saturated Fat as Compared With Unsaturated Fats and Sources of Carbohydrates in Relation to Risk of Coronary Heart Disease: A Prospective Cohort Study	2015	Yanping Li
Lipid	PUFA	PUFA	CHD	CHD	neg	0.8		both		Saturated Fat as Compared With Unsaturated Fats and Sources of Carbohydrates in Relation to Risk of Coronary Heart Disease: A Prospective Cohort Study	2015	Yanping Li
Lipid	PUFA rep SFA	PUFA rep SFA	CHD	CHD	neg	0.25		both		Saturated Fat as Compared With Unsaturated Fats and Sources of Carbohydrates in Relation to Risk of Coronary Heart Disease: A Prospective Cohort Study	2015	Yanping Li
Vitamin	vitamin E	Vitamin E	CHD	CHD	neg	0.64		m		vitamin E consumption and the risk of coronary disease in men	1993	Eric B. Rimm
Vitamin	vitamin E	Vitamin E	CHD	CHD	neg	0.66		f		vitamin E consumption and the risk of coronary disease in women	1993	Meir J. Stampfer
Food/Diet	Brussels sprouts	Brussel	CHD	CHD	pos	1.16	cox	both		Intake of glucosinolates and risk of coronary heart disease in three large prospective cohorts of US men and women	2018	Le Ma
Food/Diet	cabbage	Cabbage	CHD	CHD	pos	1.09	cox	both		Intake of glucosinolates and risk of coronary heart disease in three large prospective cohorts of US men and women	2018	Le Ma
Vitamin	carotene	Carotene	CHD	CHD	neg	0.3		m		vitamin E consumption and the risk of coronary disease in men	1993	Eric B. Rimm
Vitamin	carotene	Carotene	CHD	CHD	neg	0.6		m		vitamin E consumption and the risk of coronary disease in men	1993	Eric B. Rimm
Vitamin	carotene	Carotene	CHD	CHD	no			m		vitamin E consumption and the risk of coronary disease in men	1993	Eric B. Rimm
Vitamin	vitamin C	Vitamin C	CHD	CHD	no			m		vitamin E consumption and the risk of coronary disease in men	1993	Eric B. Rimm

## Sheet: ALL
CAT	exposure	lab	phenotype	old_phenotype	association	effect_size	PubMed_ID	Gender	Model	Title	year	first author
Food/Diet	fish	Fish	CHD	CHD	no		7885425	m
Lipid	n-3 fatty acid	n-3 FA	CHD	CHD	no		7885425	m
Lipid	linolenic acid	Linolenic acid	MI	MI	neg	0.41	8688759	m	cox
Lipid	saturated fat	SFA	CHD	fatal CHD	pos	2.21	8688759	m	cox
Lipid	saturated fat	SFA	MI	MI	pos	1.22	8688759	m	cox
Lipid	saturated fat adjusted for fiber	SFA adjust for fiber	CHD	fatal CHD	no		8688759	m	cox
Lipid	saturated fat adjusted for fiber	SFA adjusted for fiber	MI	MI	no		8688759	m	cox
Lipid	MUFA	MUFA	CHD	CHD	neg	0.81	9366580	f	cox
Lipid	PUFA	PUFA	CHD	CHD	neg	0.62	9366580	f	cox
Lipid	saturated fat vs. carb	SFA rep carb	CHD	CHD	pos	1.17	9366580	f	cox
Lipid	total fat	T-fat	CHD	CHD	no		9366580	f	cox
Lipid	trans unsaturated fat vs. carb	Trans USFA rep carb	CHD	CHD	pos	1.93	9366580	f	cox
Mineral	total folate	T-folate	CHD	CHD	neg	0.69	9459468	f	cox
Vitamin	vitamin B6	Vitamin B6	CHD	CHD	neg	0.67	9459468	f	cox
Food/Diet	nuts	Nuts	CHD	CHD	neg	0.65	9812929	f	cox
Vitamin	total vitamin C	T-vitamin C	Hemorrhagic stroke	hemorrhagic stroke	no		10383366	m	cox
Vitamin	total vitamin C	T-vitamin C	Ischemic stroke	ischemic stroke	no		10383366	m	cox
Vitamin	total vitamin C	T-vitamin C	Total stroke	total stroke	no		10383366	m	cox
Vitamin	total vitamin E	T-vitamin E	Hemorrhagic stroke	hemorrhagic stroke	no		10383366	m	cox
Vitamin	total vitamin E	T-vitamin E	Ischemic stroke	ischemic stroke	no		10383366	m	cox
Vitamin	total vitamin E	T-vitamin E	Total stroke	total stroke	no		10383366	m	cox
Food/Diet	citrus fruit including juice	Citrus frt + juice	Ischemic stroke	ischemic stroke	neg	0.81	10517425	both	cox
Food/Diet	citrus fruit juice	Citrus frt juice	Ischemic stroke	ischemic stroke	neg	0.75	10517425	both	cox
Food/Diet	Cruciferous vegetables	Cruc veg	Ischemic stroke	ischemic stroke	neg	0.68	10517425	both	cox
Food/Diet	fruits and vegetables	frt and veg	Ischemic stroke	ischemic stroke	neg	0.69	10517425	both	cox
Food/Diet	green leafy vegetables	Green leafy veg	Ischemic stroke	ischemic stroke	neg	0.79	10517425	both	cox
Food/Diet	Legumes or potatoes	Legumes or potatoes	Ischemic stroke	ischemic stroke	no		10517425	both	cox
Carb	ratio of high-fat to low-fat dairy	High fat/low fat dair	CHD	CHD	pos		10584044	f	cox
Lipid	ratio of polyunsaturated to saturated fat	PUFA/SFA	CHD	CHD	neg	0.58	10584044	f	cox
Food/Diet	ratio of red meat to poultry and fish consumption	Red meat/poultry and fish	CHD	CHD	pos		10584044	f	cox
Lipid	short- to medium-chain saturated fatty acids (4:0-10:0)	4:0-10:0	CHD	CHD	no		10584044	f	cox
Lipid	stearic acid	Stearic acid	CHD	CHD	pos	1.19	10584044	f	cox
Food/Diet	fruits and vegetables	frt and veg	CHD	CHD	neg	0.8	11412050	both	cox
Food/Diet	green leafy vegetables	Green leafy veg	CHD	CHD	neg	0.77	11412050	both	cox
Vitamin	vitamin C-rish fruits and vegetables	Vitamin C frt and veg	CHD	CHD	neg	0.94	11412050	both	cox
Food/Diet	prudent diet score	Prudent diet	CHD	CHD	neg	0.76	11493127	f	cox
Food/Diet	western diet score	Western diet	CHD	CHD	pos	1.46	11493127	f	cox
Food/Diet	fish	Fish	CHD	CHD	neg	0.66	11939867	f	cox
Lipid	omega-3 fatty acids	Omega-3 FA	CHD	CHD	neg	0.67	11939867	f	cox
Mineral	mercury	Mercury	CHD	CHD	no		12456851	m
Alcohol	alcohol	Alcohol	MI	MI	neg	0.63	12519921	m
Alcohol	type of alcohol	Alcohol type	MI	MI	no		12519921	m
Mineral	dietary calcium	D-calcium	Ischemic heart disease	ischemic heart disease	no		12663277	m	cox
Mineral	supplemental calcium	S-calcium	Ischemic heart disease	ischemic heart disease	no		12663277	m	cox
Vitamin	dietary vitamin C	D-vitamin C	CHD	CHD	no		12875759	f
Vitamin	supplemental vitamin C	S-vitamin C	CHD	CHD	neg	0.72	12875759	f
Vitamin	total vitamin C	T-vitamin C	CHD	CHD	neg	0.73	12875759	f
Mineral	selenium	Selenium	CHD	CHD	no		14585763	m	logistic
Mineral	supplemental magnesium	S-magnesium	CHD	CHD	neg	0.77	14963055	m	cox
Mineral	total magnesium	T-magnesum	CHD	CHD	neg	0.82	14963055	m	cox
Fiber	cereal fiber	Cereal fiber	CHD	CHD	no		14980987	both
Fiber	cereal fiber	cereal fiber	CHD	CHD death	neg	0.75	14980987	both
Fiber	dietary fiber	D-fiber	CHD	CHD	neg	0.86	14980987	both
Fiber	dietary fiber	D-fiber	CHD	CHD death	neg	0.73	14980987	both
Fiber	fruit fiber	frt fiber	CHD	CHD	neg	0.84	14980987	both
Fiber	fruit fiber	frt fiber	CHD	CHD death	neg	0.7	14980987	both
Fiber	vegetable fiber	Veg fiber	CHD	CHD	no		14980987	both
Fiber	vegetable fiber	Veg fiber	CHD	CHD death	no		14980987	both
Other	adiponectin	Adiponectin	MI	MI	neg	0.39	15082700	m	cox
Mineral	total folate	T-folate	Total stroke	total stroke	no		15105514	f	cox
Carb	added bran	Added bran	CHD	CHD	neg	0.7	15585760	m
Carb	added germ	Added germ	CHD	CHD	no		15585760	m
Food/Diet	whole grain	Whole grain	CHD	CHD	neg	0.82	15585760	m	cox
Vitamin	dietary vitamin C	D-vitamin C	CHD	CHD	pos	1.23	15585762	both
Vitamin	dietary vitamin E	D-vitamin E	CHD	CHD	no		15585762	both
Vitamin	supplemental vitamin C	S-vitamin C	CHD	CHD	neg	0.75	15585762	both
Vitamin	supplemental vitamin E	S-vitamin E	CHD	CHD	no		15585762	both
Lipid	PUFA	PUFA	CHD	CHD	neg	0.75	15781956	f	cox
Lipid	trans fat	Trans	CHD	CHD	pos	1.33	15781956	f	cox
Protein	lipoprotein	Lipoprotein	CHD	CHD	pos	1.9	15824077	f	logistic
Protein	lipoprotein and C-reactive protein	Lipoprotein and C-reactive protein	CHD	CHD	pos	3.67	15824077	f	logistic
Protein	lipoprotein and fibrinogen	Lipoprotein and fibrinogen	CHD	CHD	pos	3.2	15824077	f	logistic
Lipid	alpha-linolenic	a-linolenic	CHD	fatal CHD	no		16301356	f
Lipid	alpha-linolenic	a-linolenic	Nonfatal MI	nonfatal MI	no		16301356	f
Lipid	alpha-linolenic	a-linolenic	Sudden cardiac death	sudden cardiac death	neg	0.3	16301356	f
Food/Diet	coffee	Coffee	CHD	CHD	no		16636169	both
Alcohol	alcohol	Alcohol	MI	MI	neg	0.38	17060546	m
Carb	LCD from carb, animal protein, and animal fat	A-LCD	CHD	CHD	no		17093250	f
Carb	LCD from carb, vegetable protein, and vegetable fat	P-LCD	CHD	CHD	no		17093250	f
Carb	LCD score	LCD score	CHD	CHD	no		17093250	f
Other	flavone	Flavone	CHD	CHD	no		17379619	f
Other	flavonol	Flavonol	CHD	CHD	no		17379620	f
Lipid	trans 18:1	Trans 18:1	CHD	CHD	pos	3.1	17389261	f
Lipid	trans 18:2	Trans 18:2	CHD	CHD	pos	2.8	17389261	f
Lipid	trans fat in erythrocytes	Trans in erythrocytes	CHD	CHD	pos	3.3	17389261	f
Lipid	plasma 15:0	plasma 15:0	Ischemic heart disease	ischemic heart disease	pos	2.36	17921367	f
Food/Diet	DASH score	DASH score	CHD	CHD	neg	0.76	18413553	f
Food/Diet	DASH score	DASH score	Total stroke	stroke	neg	0.82	18413553	f
Lipid	plasma dehydroepiandrosterone (DHEA)	Plasma DHEA	MI	MI	pos	1.27	18451313	f
Vitamin	plasma 25-hydroxyvitamin D (25[OH]D)	Plasma 25[OH]D	CHD	CHD	neg	0.478469	18541825	m
Lipid	docosahexaenoic acid	DHA	Nonfatal MI	nonfatal MI	no		18614744	f
Lipid	docosapentaenoic acid	DPA	Nonfatal MI	nonfatal MI	neg	0.4	18614744	f
Lipid	eicosapentaenoic acid	EPA	Nonfatal MI	nonfatal MI	neg	0.23	18614744	f
Other	ferritin	Ferritin	CHD	CHD	no		19022969	f
Other	soluble transferrin receptor (sTfR):ferritin ratio	sTfR	CHD	CHD	no		19022969	f
Carb	carb replaced with saturated fat	Carb rep SFA	CHD	CHD	pos	1.07	19211817	both
Carb	carb replaced with saturated fat	Carb rep SFA	CHD	CHD death	no		19211817	both
Lipid	MUFA	MUFA	CHD	CHD	no		19211817	both
Lipid	PUFA replaced with saturated fat	PUFA rep SFA	CHD	CHD	neg	0.87	19211817	both
Lipid	PUFA replaced with saturated fat	PUFA rep SFA	CHD	CHD death	neg	0.74	19211817	both
Food/Diet	sweetened beverage	SSB	CHD	CHD	pos	1.35	19211821	f
Food/Diet	caffeinated soft drink	Caff soft drink	Total stroke	total stroke	no		19221216	f	cox
Food/Diet	coffee	Coffee	Total stroke	total stroke	neg	0.8	19221216	f	cox
Food/Diet	Decaffeinated coffee	Decaff coffee	Total stroke	total stroke	no		19221216	f	cox
Food/Diet	tea	Tea	Total stroke	total stroke	no		19221216	f	cox
Food/Diet	Alternate Mediterranean Diet Score	MED score	CHD	CHD	neg	0.71	19221219	f	cox
Food/Diet	Alternate Mediterranean Diet Score	MED score	CVD	cvd mortality	neg	0.61	19221219	f
Food/Diet	Alternate Mediterranean Diet Score	MED score	Total stroke	stroke	neg	0.87	19221219	f
Lipid	trans 18:1	Trans 18:1	Sudden cardiac death	sudden cardiac death	no		19853694	f	cox
Lipid	trans 18:2	Trans 18:2	Sudden cardiac death	sudden cardiac death	no		19853694	f	cox
Lipid	trans fat	Trans	Sudden cardiac death	sudden cardiac death	no		19853694	f	cox
Protein	animal protein	A-protein	Hemorrhagic stroke	hemorrhagic stroke	no		19889826	m	cox
Protein	animal protein	A-protein	Ischemic stroke	ischemic stroke	no		19889826	m	cox
Protein	animal protein	A-protein	Total stroke	total stroke	no		19889826	m	cox
Protein	total protein	T-protein	Hemorrhagic stroke	hemorrhagic stroke	no		19889826	m	cox
Protein	total protein	T-protein	Ischemic stroke	ischemic stroke	no		19889826	m	cox
Protein	total protein	T-protein	Total stroke	total stroke	no		19889826	m	cox
Protein	vegetable protein	Veg protein	Hemorrhagic stroke	hemorrhagic stroke	no		19889826	m	cox
Protein	vegetable protein	Veg protein	Ischemic stroke	ischemic stroke	no		19889826	m	cox
Protein	vegetable protein	Veg protein	Total stroke	total stroke	no		19889826	m	cox
Alcohol	alcohol	Alcohol	CHD	CHD	neg	0.58	20351238	both	cox
Alcohol	alcohol	Alcohol	CHD	CHD	neg	0.72	20351238	both	cox
Alcohol	alcohol	Alcohol	CHD	CHD	neg	0.85	20351238	both	cox
Food/Diet	fish replaced with red meat	Fish rep red meat	CHD	CHD	neg	0.61	20713902	f
Food/Diet	low fat dairy replaced with red meat	Low fat dairy rep red meat	CHD	CHD	neg	0.76	20713902	f
Food/Diet	nuts replaced with red meat	Nuts rep red meat	CHD	CHD	neg	0.53	20713902	f
Food/Diet	poultry replaced with red meat	Poultry rep red meat	CHD	CHD	neg	0.68	20713902	f
Protein	animal protein	A-protein	Ischemic heart disease	ischemic heart disease	pos	1.25	20881068	m	cox
Protein	total protein	T-protein	Ischemic heart disease	ischemic heart disease	pos	1.21	20881068	m	cox
Protein	vegetable protein	Veg protein	Ischemic heart disease	ischemic heart disease	neg	0.93	20881068	m	cox
Other	plasma Fibroblast growth factor 23 (FGF23)	Plasma FGF23	CHD	CHD	no		21570529	m
Other	plasma parathyroid hormone (PTH)	PTH	CHD	CHD	no		21570529	m
Mineral	plasma phosphorus	Plasma phosphorus	CHD	CHD	no		21570529	m
Food/Diet	artificially sweetened beverage	ASB	CHD	CHD	no		22412070	m	cox
Food/Diet	sugar-sweetened beverage	SSB	CHD	CHD	pos	1.2	22412070	m	cox
Food/Diet	egg	Egg	CHD	CHD	no		23295181	both
Food/Diet	egg	Egg	Hemorrhagic stroke	hemorrhagic stroke	neg	0.37	23295181	both
Food/Diet	egg	Egg	Total stroke	stroke	no		23295181	both
Other	Hemoglobin A1c (HbA1c)	HbA1c	CHD	CHD	pos	1.9	23537807	f	cox
Other	Hemoglobin A1c (HbA1c)	HbA1c	CHD	CHD	pos	1.81	23537807	m	cox
Mineral	dietary magnesium	D-magnesium	CHD	CHD	no		23537810	f
Mineral	dietary magnesium	D-magnesium	CHD	fatal CHD	neg	0.61	23537810	f
Mineral	dietary magnesium	D-magnesium	CHD	nonfatal CHD	no		23537810	f
Mineral	plasma magnesium	Plasma magnesium	CHD	CHD	no		23537810	f
Mineral	plasma magnesium	Plasma magnesium	CHD	CHD	no		23537810	f
Food/Diet	fish	Fish	CHD	CHD	neg	0.87	23813701	f
Food/Diet	fish	Fish	CHD	CHD	no		23813701	m
Food/Diet	beta-carotene rich fruits and vegetables	b-carotene frt and veg	CHD	CHD	neg		24088718	both
Food/Diet	citrus fruit	Citrus frt	CHD	CHD	neg		24088718	both
Food/Diet	fruits and vegetables	frt and veg	CHD	CHD	neg	0.7	24088718	both
Food/Diet	green leafy vegetables	Green leafy veg	CHD	CHD	neg		24088718	both
Vitamin	vitamin C rich fruits and vegetables	Vitamin C frt and veg	CHD	CHD	neg		24088718	both
Other	betaine	Betaine	Peripheral artery disease	peripheral artery disease	no		24819748	both	cox
Other	choline	Choline	Peripheral artery disease	peripheral artery disease	no		24819748	both	cox
Other	homocysteine	Homocysteine	Peripheral artery disease	peripheral artery disease	no		24819748	f	cox
Other	homocysteine	Homocysteine	Peripheral artery disease	peripheral artery disease	pos	2.17	24819748	m	cox
Mineral	total folate	T-folate	Peripheral artery disease	peripheral artery disease	neg	0.9	24819748	f	cox
Mineral	total folate	T-folate	Peripheral artery disease	peripheral artery disease	no		24819748	m	cox
Food/Diet	fried-food	Fried-food	Coronary artery disease	coronary artery disease	pos	1.21	24944061	both	cox
Other	plasma fetuin-A	Plasma fetuin-A	CHD	CHD	no		24963103	f	logistic
Protein	plasma fetuin-A with high C-reactive protein level	Plasma fetuin-A + high C-reactive protein	CHD	CHD	neg	0.5	24963103	f	logistic
Other	b2-microglobulin	b2-microglobulin	Peripheral artery disease	peripheral artery disease	no		24980133	f	logistic
Other	b2-microglobulin	b2-microglobulin	Peripheral artery disease	peripheral artery disease	pos	1.5	24980133	m	logistic
Other	b2-microglobulin	b2-microglobulin	Peripheral artery disease	peripheral artery disease	pos		24980133	f	logistic
Other	creatinine	Creatinine	Peripheral artery disease	peripheral artery disease	no		24980133	m	logistic
Other	creatinine	Creatinine	Peripheral artery disease	peripheral artery disease	no		24980133	both	logistic
Other	cystatin C	Cystatin C	Peripheral artery disease	peripheral artery disease	no		24980133	f	logistic
Other	cystatin C	Cystatin C	Peripheral artery disease	peripheral artery disease	pos	1.54	24980133	m	logistic
Mineral	plasma magnesium	Plasma magnesium	Ischemic stroke	ischemic stroke	neg	0.636943	25116874	f	logistic
Mineral	plasma magnesium	Plasma magnesium	Thrombotic stroke	thrombotic stroke	neg	0.60241	25116874	f	logistic
Lipid	linoleic acid	Linoleic acid	CHD	CHD	neg	0.42	25161045	both
Lipid	linoleic acid	linoleic acid	CHD	CHD death	neg	0.39	25161045	both
Lipid	linoleic acid replaced with saturated fat	Linoleic acid rep SFA	CHD	CHD	neg	0.45	25161045	both
Lipid	linoleic acid replaced with saturated fat	linoleic acid rep SFA	CHD	CHD death	neg	0.43	25161045	both
Carb	low carb diet (LCD) high in animal sources of protein and fat	A-LCD	CVD	CVD	pos	1.51	25246449	both	cox
Food/Diet	plant-based LCD	P-LCD	CVD	CVD	no		25246449	both	cox
Lipid	plasma 14:0	Plasma 14:0	Hemorrhagic stroke	hemorrhagic stroke	no		25411278	both	logistic
Lipid	plasma 14:0	Plasma 14:0	Ischemic stroke	ischemic stroke	no		25411278	both	logistic
Lipid	plasma 14:0	Plasma 14:0	Total stroke	total stroke	no		25411278	both	logistic
Lipid	plasma 15:0	Plasma 15:0	Hemorrhagic stroke	hemorrhagic stroke	no		25411278	both	logistic
Lipid	plasma 15:0	Plasma 15:0	Ischemic stroke	ischemic stroke	no		25411278	both	logistic
Lipid	plasma 15:0	Plasma 15:0	Total stroke	total stroke	no		25411278	both	logistic
Lipid	plasma 17:0	Plasma 17:0	Hemorrhagic stroke	hemorrhagic stroke	no		25411278	both	logistic
Lipid	plasma 17:0	Plasma 17:0	Ischemic stroke	ischemic stroke	no		25411278	both	logistic
Lipid	plasma 17:0	Plasma 17:0	Total stroke	total stroke	no		25411278	both	logistic
Lipid	plasma trans 16:1 n-7	Plasma trans 16:1 n-7	Hemorrhagic stroke	hemorrhagic stroke	no		25411278	both	logistic
Lipid	plasma trans 16:1 n-7	Plasma trans 16:1 n-7	Ischemic stroke	ischemic stroke	no		25411278	both	logistic
Lipid	plasma trans 16:1 n-7	Plasma trans 16:1 n-7	Total stroke	total stroke	no		25411278	both	logistic
Mineral	dietary calcium	D-calcium	Total stroke	total stroke	no		26044278	m	cox
Mineral	dietary magnesium	D-magnesium	Total stroke	total stroke	no		26044278	m	cox
Mineral	dietary potassium	D-potassium	Total stroke	total stroke	no		26044278	m	cox
Mineral	supplemental calcium	S-calcium	Total stroke	total stroke	no		26044278	m	cox
Mineral	supplemental magnesium	S-magnesium	Total stroke	total stroke	neg	0.74	26044278	m	cox
Mineral	supplemental potassium	S-potassium	Total stroke	total stroke	neg	0.66	26044278	m	cox
Mineral	total calcium	T-calcium	Total stroke	total stroke	no		26044278	m	cox
Mineral	total magnesium	T-magnesum	Total stroke	total stroke	neg	0.83	26044278	m	cox
Mineral	total potassium	T-potassium	Total stroke	total stroke	no		26044278	m	cox
Lipid	very-long-chain saturated fatty acids (VLCSFAs)	VLCSFA	CHD	CHD	neg	0.48	26048094	both	logistic
Lipid	VLCSFAs in erythrocytes	VLCSFA in erythrocytes	CHD	CHD	no		26048094	both	logistic
Food/Diet	animal flesh	Animal flesh	Hypertension	hypertension	pos	1.3	26237562	both	cox
Food/Diet	poultry	Poultry	Hypertension	hypertension	pos	1.22	26237562	both	cox
Food/Diet	seafood	Seafood	Hypertension	hypertension	no		26237562	both	cox
Food/Diet	total meat	T-meat	Hypertension	hypertension	pos	1.3	26237562	both	cox
Carb	carb from refined starches/added sugars	Carb of refined starches/added sugars	CHD	CHD	pos	1.1	26429077	both	cox
Carb	carb from refined starches/added sugars (replaced with saturated fat)	Carb of refined starches/added sugars rep SFA	CHD	CHD	no		26429077	both	cox
Carb	carb from whole grains	Carb of whole grains	CHD	CHD	neg	0.9	26429077	both	cox
Carb	carb from whole grains (replaced with saturated fat)	Carb of whole grains rep SFA	CHD	CHD	neg	0.91	26429077	both	cox
Lipid	MUFA (replaced with saturated fat)	MUFA rep SFA	CHD	CHD	neg	0.85	26429077	both	cox
Lipid	PUFA and carb from whole grains	PUFA and carb of whole grains	CHD	CHD	neg	0.8	26429077	both	cox
Lipid	PUFA replaced with saturated fat	PUFA rep SFA	CHD	CHD	neg	0.75	26429077	both	cox
Food/Diet	apple	Apple	Hypertension	hypertension	neg		26644239	both	cox
Food/Diet	broccoli	Broccoli	Hypertension	hypertension	neg		26644239	both	cox
Food/Diet	carrot	Carrot	Hypertension	hypertension	neg		26644239	both	cox
Food/Diet	fruit	Fruit	Hypertension	hypertension	neg	0.92	26644239	both	cox
Food/Diet	raisin	Raisin	Hypertension	hypertension	neg		26644239	both	cox
Food/Diet	tofu or soybean	Tofu or soybean	Hypertension	hypertension	neg		26644239	both	cox
Lipid	omega-3 biomarker docosahexaenoic acid	DHA biomarker	CHD	CHD	no		27357102	both
Lipid	omega-3 biomarker docosahexaenoic acid	DHA biomarker	CHD	fatal CHD	neg	0.9	27357102	both
Lipid	omega-3 biomarker docosapentaenoic acid	DPA biomarker	CHD	CHD	neg	0.94	27357102	both
Lipid	omega-3 biomarker docosapentaenoic acid	DPA biomarker	CHD	fatal CHD	neg	0.9	27357102	both
Lipid	omega-3 biomarker α-linolenic acid	ALA biomarker	CHD	CHD	no		27357102	both
Lipid	omega-3 biomarker α-linolenic acid	ALA biomarker	CHD	fatal CHD	neg	0.91	27357102	both
Other	melatonin secretion (sulfatoxymelatonin/creatinine)	Melatonin	MI	MI	pos	1.4	27806988	f	logistic
Lipid	saturated fat	SFA	CHD	CHD	pos	1.07	27881409	both	cox
Other	gluten	Gluten	CHD	CHD	no		28465308	both	cox
Food/Diet	healthful plant-based diet index	H-plant diet	CHD	CHD	neg	0.75	28728684	both	cox
Food/Diet	plant-based diet index	Plant-based diet	CHD	CHD	neg	0.92	28728684	both	cox
Food/Diet	unhealthful plant-based diet index	UNH-plant diet	CHD	CHD	pos	1.32	28728684	both	cox
Vitamin	multivitamins	Multivitamins	Hemorrhagic stroke	hemorrhagic stroke	no		28758316	f	cox
Vitamin	multivitamins	Multivitamins	Ischemic stroke	ischemic stroke	no		28758316	f	cox
Vitamin	multivitamins	Multivitamins	Total stroke	total stroke	no		28758316	f	cox
Lipid	docosahexaenoic acid	DHA	Atherothrombotic stroke	atherothrombotic stroke	neg	0.53	28830976	both	cox
Lipid	docosahexaenoic acid	DHA	Ischemic stroke	ischemic stroke	neg	0.8	28830976	both	cox
Lipid	docosapentaenoic acid	DPA	Cardioembolic stroke	cardioembolic stroke	neg	0.58	28830976	both	cox
Lipid	docosapentaenoic acid	DPA	Ischemic stroke	ischemic stroke	neg	0.74	28830976	both	cox
Lipid	eicosapentaenoic acid	EPA	Ischemic stroke	ischemic stroke	no		28830976	both	cox
Vitamin	bioavailable 25-hydroxyvitamin D	25-hydroxyvitamin D	CHD	CHD	no		28882871	f	logistic
Other	parathyroid hormone	Parathyroid hormone	CHD	CHD	no		28882871	f	logistic
Vitamin	total 25-hydroxyvitamin D	T-25-hydroxyvitamin D	CHD	CHD	no		28882871	f	logistic
Vitamin	vitamin D binding protein	Vitamin D binding protein	CHD	CHD	neg	0.6	28882871	f	logistic
Other	Proton pump inhibitors (PPI)	PPI	Ischemic stroke	ischemic stroke	no		29269313	both	cox
Food/Diet	Food Group Index (FGI)	FGI	Ischemic heart disease	ischemic heart disease	no		29381797	both
Food/Diet	Minimal Diet Diversity Score for Women (MDDW)	MDDW	Ischemic heart disease	ischemic heart disease	neg	0.93	29381797	both
Food/Diet	Prime Diet Quality Score (PDQS)	PDQS	Ischemic heart disease	ischemic heart disease	neg	0.89	29381797	both
Fiber	cereal fiber	Cereal fiber	CHD	CHD	neg	0.8	29529162	both	cox
Carb	ratio of carb to cereal fiber	Carb/cereal fiber	CHD	CHD	pos	1.2	29529162	both	cox
Carb	ratio of carb to total fiber	Carb/total fiber	CHD	CHD	no		29529162	both	cox
Fiber	total fiber	T-fiber	CHD	CHD	no		29529162	both	cox
Lipid	animal MUFA replaced with refined carbs	A-MUFA rep refined carb	CHD	CHD	no		29566185	both	cox
Lipid	animal MUFA replaced with saturated fatty acids	A-MUFA rep SFA	CHD	CHD	no		29566185	both	cox
Lipid	animal MUFA replaced with trans fat	A-MUFA rep trans	CHD	CHD	no		29566185	both	cox
Lipid	plant MUFA replaced with animal MUFA and saturated fat	P-MUFA rep A-MUFA and SFA	CHD	CHD	neg	0.81	29566185	both	cox
Lipid	plant MUFA replaced with refined carbs	P-MUFA rep refined carbs	CHD	CHD	neg	0.86	29566185	both	cox
Lipid	plant MUFA replaced with saturated fatty acids	P-MUFA rep SFA	CHD	CHD	neg	0.83	29566185	both	cox
Lipid	plant MUFA replaced with trans fat	P-MUFA rep trans	CHD	CHD	neg	0.8	29566185	both	cox
Other	glycemic load	Glycemic load	CHD	CHD	pos	1.98		f		A prospective study of dietary glycemic load, carbohydrate intake, and risk of coronary heart disease in US women	2000	Simin Liu
Food/Diet	modest alcohol consumption	Modest alcohol	Hemorrhagic stroke	hemorrhagic stroke	neg			f		Alcohol Consumption and Risk of Stroke in Women	2012	Monik Jimenez
Food/Diet	modest alcohol consumption	Modest alcohol	Ischemic stroke	ischemic stroke	neg			f		Alcohol Consumption and Risk of Stroke in Women	2012	Monik Jimenez
Food/Diet	modest alcohol consumption	Modest alcohol	Total stroke	total stroke	neg	0.8		f		Alcohol Consumption and Risk of Stroke in Women	2012	Monik Jimenez
Mineral	Calcium Supplement Intake	S-calcium	CVD	CVD	no			f		Calcium Supplement Intake and Risk of Cardiovascular Disease in Women	2014	Julie M. Paik
Other	dietary glutamine-to-glutamate ratio	D-glutamine/glutamate	CVD	CVD mortality	neg	0.81	cox	both		Dietary glutamine, glutamate and mortality: two large prospective studies in US men and women	2018	Wenjie Ma
Lipid	a-linolenic acid	ALA	CHD	fatal IHD	neg	0.55		f		Dietary intake of a-linolenic acid and risk of fatal ischemic heart disease among women	1999	Frank Hu
Lipid	a-linolenic acid	ALA	Nonfatal MI	nonfatal MI	no			f		Dietary intake of a-linolenic acid and risk of fatal ischemic heart disease among women	1999	Frank Hu
Food/Diet	oil and vinegar salad dressing	Oil+vinegar dressing	CHD	fatal IHD	neg	0.46		f		Dietary intake of a-linolenic acid and risk of fatal ischemic heart disease among women	1999	Frank Hu
Other	phosphatidylcholine	Phosphatidylcholine	CVD	CVD mortality	pos	1.26	cox	both		Dietary phosphatidylcholine and risk of all-cause and cardiovascularspecific mortality among US women and men	2016	Yan Zheng
Other	anthocyanin	Anthocyanin	Nonfatal MI	nonfatal MI	neg	0.87		m		Habitual intake of anthocyanins and flavanones and risk of cardiovascular disease in men	2016	Aedín Cassidy
Other	anthocyanin	Anthocyanin	Total stroke	total stroke	no			m		Habitual intake of anthocyanins and flavanones and risk of cardiovascular disease in men	2016	Aedín Cassidy
Other	flavanone	Flavanone	Ischemic stroke	ischemic stroke	neg	0.78	cox	m		Habitual intake of anthocyanins and flavanones and risk of cardiovascular disease in men	2016	Aedín Cassidy
Other	flavanone	Flavanone	MI	MI	no		cox	m		Habitual intake of anthocyanins and flavanones and risk of cardiovascular disease in men	2016	Aedín Cassidy
Other	flavanone	Flavanone	Total stroke	total stroke	no		cox	m		Habitual intake of anthocyanins and flavanones and risk of cardiovascular disease in men	2016	Aedín Cassidy
Other	glucosinolates	GLS	CHD	CHD	pos	1.09	cox	both		Intake of glucosinolates and risk of coronary heart disease in three large prospective cohorts of US men and women	2018	Le Ma
Fiber	cereal fiber	Cereal fiber	CHD	CHD	neg	0.63	cox	f		long-term intake of dietary fiber and decreased risk of coronary heart disease among women	1999	Alicja Wolk
Fiber	dietary fiber	D-fiber	CHD	CHD	neg	0.77	cox	f		long-term intake of dietary fiber and decreased risk of coronary heart disease among women	1999	Alicja Wolk
Fiber	fruit fiber	frt fiber	CHD	CHD	no			f		long-term intake of dietary fiber and decreased risk of coronary heart disease among women	1999	Alicja Wolk
Fiber	vegetable fiber	Veg fiber	CHD	CHD	no			f		long-term intake of dietary fiber and decreased risk of coronary heart disease among women	1999	Alicja Wolk
Lipid	SFA	SFA	CHD	CHD	no					Meta-analysis of prospective cohort studies evaluating the association of saturated fat with cardiovascular disease	2010	Patty W Siri-Tarino
Carb	carb of refined starches/added sugars	Carb of refined starches/added sugars	CHD	CHD	pos	1.1		both		Saturated Fat as Compared With Unsaturated Fats and Sources of Carbohydrates in Relation to Risk of Coronary Heart Disease: A Prospective Cohort Study	2015	Yanping Li
Carb	carb of refined starches/added sugars rep SFA	Carb of refined starches/added sugars rep SFA	CHD	CHD	no			both		Saturated Fat as Compared With Unsaturated Fats and Sources of Carbohydrates in Relation to Risk of Coronary Heart Disease: A Prospective Cohort Study	2015	Yanping Li
Carb	carb of whole grains	Carb of whole grains	CHD	CHD	neg	0.9		both		Saturated Fat as Compared With Unsaturated Fats and Sources of Carbohydrates in Relation to Risk of Coronary Heart Disease: A Prospective Cohort Study	2015	Yanping Li
Carb	carb of whole grains rep SFA	Carb of whole grains rep SFA	CHD	CHD	neg	0.09		both		Saturated Fat as Compared With Unsaturated Fats and Sources of Carbohydrates in Relation to Risk of Coronary Heart Disease: A Prospective Cohort Study	2015	Yanping Li
Lipid	MUFA rep SFA	MUFA rep SFA	CHD	CHD	neg	0.15		both		Saturated Fat as Compared With Unsaturated Fats and Sources of Carbohydrates in Relation to Risk of Coronary Heart Disease: A Prospective Cohort Study	2015	Yanping Li
Lipid	PUFA	PUFA	CHD	CHD	neg	0.8		both		Saturated Fat as Compared With Unsaturated Fats and Sources of Carbohydrates in Relation to Risk of Coronary Heart Disease: A Prospective Cohort Study	2015	Yanping Li
Lipid	PUFA rep SFA	PUFA rep SFA	CHD	CHD	neg	0.25		both		Saturated Fat as Compared With Unsaturated Fats and Sources of Carbohydrates in Relation to Risk of Coronary Heart Disease: A Prospective Cohort Study	2015	Yanping Li
Vitamin	vitamin E	Vitamin E	CHD	CHD	neg	0.64		m		vitamin E consumption and the risk of coronary disease in men	1993	Eric B. Rimm
Vitamin	vitamin E	Vitamin E	CHD	CHD	neg	0.66		f		vitamin E consumption and the risk of coronary disease in women	1993	Meir J. Stampfer
Food/Diet	Brussels sprouts	Brussel	CHD	CHD	pos	1.16	cox	both		Intake of glucosinolates and risk of coronary heart disease in three large prospective cohorts of US men and women	2018	Le Ma
Food/Diet	cabbage	Cabbage	CHD	CHD	pos	1.09	cox	both		Intake of glucosinolates and risk of coronary heart disease in three large prospective cohorts of US men and women	2018	Le Ma
Vitamin	carotene	Carotene	CHD	CHD	neg	0.3		m		vitamin E consumption and the risk of coronary disease in men	1993	Eric B. Rimm
Vitamin	carotene	Carotene	CHD	CHD	neg	0.6		m		vitamin E consumption and the risk of coronary disease in men	1993	Eric B. Rimm
Vitamin	carotene	Carotene	CHD	CHD	no			m		vitamin E consumption and the risk of coronary disease in men	1993	Eric B. Rimm
Vitamin	vitamin C	Vitamin C	CHD	CHD	no			m		vitamin E consumption and the risk of coronary disease in men	1993	Eric B. Rimm
