# Supplementary material for: A systematic comprehensive longitudinal evaluation of dietary factors associated with acute myocardial infarction and fatal coronary heart disease
Source: Nat Commun. 2020 Nov 27;11:6074. doi: 10.1038/s41467-020-19888-2 (PMC7699643; doi:10.1038/s41467-020-19888-2)
Supplement: Supplementary file 4 — Supplementary Software [file 41467_2020_19888_MOESM4_ESM.zip › EWAS-NHS-master/README.md]

<p align="justify">


# EWAS-NHS
  
**Paper**: A Systematic Comprehensive Longitudinal Evaluation of Dietary Factors Associated with Coronary Heart Disease

**Authors**: Soodabeh Milanlouei, Giulia Menichetti, Yanping Li, Joseph Loscalzo, Walter C. Willett, Albert-Laszlo Barabasi

**Status**: Accepted

**DOI**: https://doi.org/10.5281/zenodo.4027901


## System Requirements

### Hardware Requirements

All the codes provided require a standard computer with enough RAM to support the operations. For minimal performance, this will be a computer with about 16 GB of RAM and 4 cores. For optimal performance, we recommend a computer with the following specifications:

RAM: 100+ GB

CPU: 32+ cores

### Software Requirements

Provided codes have been tested on the following systems:

Mac OSX (10.14.6) 

Windows: 7+

Linux: Ubuntu 16.04


Software versions used:
* Python: 2.7.16
* R: 3.4.0
* MATLAB: 9.6

## Installation Guide

In Python:

```
pip install pandas
pip install scipy.stats 
```
### Version Numbers for Python Packages

* pandas: 0.23.4
* scipy.stats: 0.18.1

In R:
```
install.packages(c('car', 'bestNormalize', 'data.table', 'datasets', 'devtools', 'doParallel', 'foreach', 'haven', 'MASS', 'parallel', 'survival', 'zoo', 'adegenet', 'glmnet', 'corrplot))
```
### Version Numbers for R Packages

* car: 3.0.3
* bestNormalize: 1.3.0
* data.table: 1.11.8
* datasets: 3.5.0
* devtools: 2.0.1
* doParallel: 1.0.14
* foreach: 1.4.4
* haven: 2.0.0
* MASS: 7.3.51.1
* parallel: 3.5.0
* survival: 2.43.3
* zoo: 1.8.4
* adegenet: 2.1.1
* glmnet: 2.0.16
* corrplot: 0.84


Typical install time on a normal desktop computer for all Python and R packages is less than 10 minutes.

</p>
