# Supplementary material for: A systematic comprehensive longitudinal evaluation of dietary factors associated with acute myocardial infarction and fatal coronary heart disease
Source: Nat Commun. 2020 Nov 27;11:6074. doi: 10.1038/s41467-020-19888-2 (PMC7699643; doi:10.1038/s41467-020-19888-2)
Supplement: Supplementary file 5 — Source Data [file 41467_2020_19888_MOESM5_ESM.xlsx]

## Sheet: Figure 1
Category	Exposure	Label	Phenotype	Association	Effect Size	PubMed_ID
Food/Diet	fish	Fish	CHD	no		7885425
Lipid	n-3 fatty acid	n-3 FA	CHD	no		7885425
Lipid	linolenic acid	Linolenic acid	MI	neg	0.41	8688759
Lipid	saturated fat	SFA	CHD	pos	2.21	8688759
Lipid	saturated fat	SFA	MI	pos	1.22	8688759
Lipid	saturated fat adjusted for fiber	SFA adjust for fiber	CHD	no		8688759
Lipid	saturated fat adjusted for fiber	SFA adjusted for fiber	MI	no		8688759
Lipid	MUFA	MUFA	CHD	neg	0.81	9366580
Lipid	PUFA	PUFA	CHD	neg	0.62	9366580
Lipid	saturated fat vs. carb	SFA rep carb	CHD	pos	1.17	9366580
Lipid	total fat	T-fat	CHD	no		9366580
Lipid	trans unsaturated fat vs. carb	Trans USFA rep carb	CHD	pos	1.93	9366580
Mineral	total folate	T-folate	CHD	neg	0.69	9459468
Vitamin	vitamin B6	Vitamin B6	CHD	neg	0.67	9459468
Food/Diet	nuts	Nuts	CHD	neg	0.65	9812929
Vitamin	total vitamin C	T-vitamin C	Hemorrhagic stroke	no		10383366
Vitamin	total vitamin C	T-vitamin C	Ischemic stroke	no		10383366
Vitamin	total vitamin C	T-vitamin C	Total stroke	no		10383366
Vitamin	total vitamin E	T-vitamin E	Hemorrhagic stroke	no		10383366
Vitamin	total vitamin E	T-vitamin E	Ischemic stroke	no		10383366
Vitamin	total vitamin E	T-vitamin E	Total stroke	no		10383366
Food/Diet	citrus fruit including juice	Citrus frt + juice	Ischemic stroke	neg	0.81	10517425
Food/Diet	citrus fruit juice	Citrus frt juice	Ischemic stroke	neg	0.75	10517425
Food/Diet	Cruciferous vegetables	Cruc veg	Ischemic stroke	neg	0.68	10517425
Food/Diet	fruits and vegetables	frt and veg	Ischemic stroke	neg	0.69	10517425
Food/Diet	green leafy vegetables	Green leafy veg	Ischemic stroke	neg	0.79	10517425
Food/Diet	Legumes or potatoes	Legumes or potatoes	Ischemic stroke	no		10517425
Carb	ratio of high-fat to low-fat dairy	High fat/low fat dair	CHD	pos		10584044
Lipid	ratio of polyunsaturated to saturated fat	PUFA/SFA	CHD	neg	0.58	10584044
Food/Diet	ratio of red meat to poultry and fish consumption	Red meat/poultry and fish	CHD	pos		10584044
Lipid	short- to medium-chain saturated fatty acids (4:0-10:0)	4:0-10:0	CHD	no		10584044
Lipid	stearic acid	Stearic acid	CHD	pos	1.19	10584044
Food/Diet	fruits and vegetables	frt and veg	CHD	neg	0.8	11412050
Food/Diet	green leafy vegetables	Green leafy veg	CHD	neg	0.77	11412050
Vitamin	vitamin C-rish fruits and vegetables	Vitamin C frt and veg	CHD	neg	0.94	11412050
Food/Diet	prudent diet score	Prudent diet	CHD	neg	0.76	11493127
Food/Diet	western diet score	Western diet	CHD	pos	1.46	11493127
Food/Diet	fish	Fish	CHD	neg	0.66	11939867
Lipid	omega-3 fatty acids	Omega-3 FA	CHD	neg	0.67	11939867
Mineral	mercury	Mercury	CHD	no		12456851
Alcohol	alcohol	Alcohol	MI	neg	0.63	12519921
Alcohol	type of alcohol	Alcohol type	MI	no		12519921
Mineral	dietary calcium	D-calcium	Ischemic heart disease	no		12663277
Mineral	supplemental calcium	S-calcium	Ischemic heart disease	no		12663277
Vitamin	dietary vitamin C	D-vitamin C	CHD	no		12875759
Vitamin	supplemental vitamin C	S-vitamin C	CHD	neg	0.72	12875759
Vitamin	total vitamin C	T-vitamin C	CHD	neg	0.73	12875759
Mineral	selenium	Selenium	CHD	no		14585763
Mineral	supplemental magnesium	S-magnesium	CHD	neg	0.77	14963055
Mineral	total magnesium	T-magnesum	CHD	neg	0.82	14963055
Fiber	cereal fiber	Cereal fiber	CHD	no		14980987
Fiber	cereal fiber	cereal fiber	CHD	neg	0.75	14980987
Fiber	dietary fiber	D-fiber	CHD	neg	0.86	14980987
Fiber	dietary fiber	D-fiber	CHD	neg	0.73	14980987
Fiber	fruit fiber	frt fiber	CHD	neg	0.84	14980987
Fiber	fruit fiber	frt fiber	CHD	neg	0.7	14980987
Fiber	vegetable fiber	Veg fiber	CHD	no		14980987
Fiber	vegetable fiber	Veg fiber	CHD	no		14980987
Other	adiponectin	Adiponectin	MI	neg	0.39	15082700
Mineral	total folate	T-folate	Total stroke	no		15105514
Carb	added bran	Added bran	CHD	neg	0.7	15585760
Carb	added germ	Added germ	CHD	no		15585760
Food/Diet	whole grain	Whole grain	CHD	neg	0.82	15585760
Vitamin	dietary vitamin C	D-vitamin C	CHD	pos	1.23	15585762
Vitamin	dietary vitamin E	D-vitamin E	CHD	no		15585762
Vitamin	supplemental vitamin C	S-vitamin C	CHD	neg	0.75	15585762
Vitamin	supplemental vitamin E	S-vitamin E	CHD	no		15585762
Lipid	PUFA	PUFA	CHD	neg	0.75	15781956
Lipid	trans fat	Trans	CHD	pos	1.33	15781956
Protein	lipoprotein	Lipoprotein	CHD	pos	1.9	15824077
Protein	lipoprotein and C-reactive protein	Lipoprotein and C-reactive protein	CHD	pos	3.67	15824077
Protein	lipoprotein and fibrinogen	Lipoprotein and fibrinogen	CHD	pos	3.2	15824077
Lipid	alpha-linolenic	a-linolenic	CHD	no		16301356
Lipid	alpha-linolenic	a-linolenic	Nonfatal MI	no		16301356
Lipid	alpha-linolenic	a-linolenic	Sudden cardiac death	neg	0.3	16301356
Food/Diet	coffee	Coffee	CHD	no		16636169
Alcohol	alcohol	Alcohol	MI	neg	0.38	17060546
Carb	LCD from carb, animal protein, and animal fat	A-LCD	CHD	no		17093250
Carb	LCD from carb, vegetable protein, and vegetable fat	P-LCD	CHD	no		17093250
Carb	LCD score	LCD score	CHD	no		17093250
Other	flavone	Flavone	CHD	no		17379619
Other	flavonol	Flavonol	CHD	no		17379620
Lipid	trans 18:1	Trans 18:1	CHD	pos	3.1	17389261
Lipid	trans 18:2	Trans 18:2	CHD	pos	2.8	17389261
Lipid	trans fat in erythrocytes	Trans in erythrocytes	CHD	pos	3.3	17389261
Lipid	plasma 15:0	plasma 15:0	Ischemic heart disease	pos	2.36	17921367
Food/Diet	DASH score	DASH score	CHD	neg	0.76	18413553
Food/Diet	DASH score	DASH score	Total stroke	neg	0.82	18413553
Lipid	plasma dehydroepiandrosterone (DHEA)	Plasma DHEA	MI	pos	1.27	18451313
Vitamin	plasma 25-hydroxyvitamin D (25[OH]D)	Plasma 25[OH]D	CHD	neg	0.478469	18541825
Lipid	docosahexaenoic acid	DHA	Nonfatal MI	no		18614744
Lipid	docosapentaenoic acid	DPA	Nonfatal MI	neg	0.4	18614744
Lipid	eicosapentaenoic acid	EPA	Nonfatal MI	neg	0.23	18614744
Other	ferritin	Ferritin	CHD	no		19022969
Other	soluble transferrin receptor (sTfR):ferritin ratio	sTfR	CHD	no		19022969
Carb	carb replaced with saturated fat	Carb rep SFA	CHD	pos	1.07	19211817
Carb	carb replaced with saturated fat	Carb rep SFA	CHD	no		19211817
Lipid	MUFA	MUFA	CHD	no		19211817
Lipid	PUFA replaced with saturated fat	PUFA rep SFA	CHD	neg	0.87	19211817
Lipid	PUFA replaced with saturated fat	PUFA rep SFA	CHD	neg	0.74	19211817
Food/Diet	sweetened beverage	SSB	CHD	pos	1.35	19211821
Food/Diet	caffeinated soft drink	Caff soft drink	Total stroke	no		19221216
Food/Diet	coffee	Coffee	Total stroke	neg	0.8	19221216
Food/Diet	Decaffeinated coffee	Decaff coffee	Total stroke	no		19221216
Food/Diet	tea	Tea	Total stroke	no		19221216
Food/Diet	Alternate Mediterranean Diet Score	MED score	CHD	neg	0.71	19221219
Food/Diet	Alternate Mediterranean Diet Score	MED score	CVD	neg	0.61	19221219
Food/Diet	Alternate Mediterranean Diet Score	MED score	Total stroke	neg	0.87	19221219
Lipid	trans 18:1	Trans 18:1	Sudden cardiac death	no		19853694
Lipid	trans 18:2	Trans 18:2	Sudden cardiac death	no		19853694
Lipid	trans fat	Trans	Sudden cardiac death	no		19853694
Protein	animal protein	A-protein	Hemorrhagic stroke	no		19889826
Protein	animal protein	A-protein	Ischemic stroke	no		19889826
Protein	animal protein	A-protein	Total stroke	no		19889826
Protein	total protein	T-protein	Hemorrhagic stroke	no		19889826
Protein	total protein	T-protein	Ischemic stroke	no		19889826
Protein	total protein	T-protein	Total stroke	no		19889826
Protein	vegetable protein	Veg protein	Hemorrhagic stroke	no		19889826
Protein	vegetable protein	Veg protein	Ischemic stroke	no		19889826
Protein	vegetable protein	Veg protein	Total stroke	no		19889826
Alcohol	alcohol	Alcohol	CHD	neg	0.58	20351238
Alcohol	alcohol	Alcohol	CHD	neg	0.72	20351238
Alcohol	alcohol	Alcohol	CHD	neg	0.85	20351238
Food/Diet	fish replaced with red meat	Fish rep red meat	CHD	neg	0.61	20713902
Food/Diet	low fat dairy replaced with red meat	Low fat dairy rep red meat	CHD	neg	0.76	20713902
Food/Diet	nuts replaced with red meat	Nuts rep red meat	CHD	neg	0.53	20713902
Food/Diet	poultry replaced with red meat	Poultry rep red meat	CHD	neg	0.68	20713902
Protein	animal protein	A-protein	Ischemic heart disease	pos	1.25	20881068
Protein	total protein	T-protein	Ischemic heart disease	pos	1.21	20881068
Protein	vegetable protein	Veg protein	Ischemic heart disease	neg	0.93	20881068
Other	plasma Fibroblast growth factor 23 (FGF23)	Plasma FGF23	CHD	no		21570529
Other	plasma parathyroid hormone (PTH)	PTH	CHD	no		21570529
Mineral	plasma phosphorus	Plasma phosphorus	CHD	no		21570529
Food/Diet	artificially sweetened beverage	ASB	CHD	no		22412070
Food/Diet	sugar-sweetened beverage	SSB	CHD	pos	1.2	22412070
Food/Diet	egg	Egg	CHD	no		23295181
Food/Diet	egg	Egg	Hemorrhagic stroke	neg	0.37	23295181
Food/Diet	egg	Egg	Total stroke	no		23295181
Other	Hemoglobin A1c (HbA1c)	HbA1c	CHD	pos	1.9	23537807
Other	Hemoglobin A1c (HbA1c)	HbA1c	CHD	pos	1.81	23537807
Mineral	dietary magnesium	D-magnesium	CHD	no		23537810
Mineral	dietary magnesium	D-magnesium	CHD	neg	0.61	23537810
Mineral	dietary magnesium	D-magnesium	CHD	no		23537810
Mineral	plasma magnesium	Plasma magnesium	CHD	no		23537810
Mineral	plasma magnesium	Plasma magnesium	CHD	no		23537810
Food/Diet	fish	Fish	CHD	neg	0.87	23813701
Food/Diet	fish	Fish	CHD	no		23813701
Food/Diet	beta-carotene rich fruits and vegetables	b-carotene frt and veg	CHD	neg		24088718
Food/Diet	citrus fruit	Citrus frt	CHD	neg		24088718
Food/Diet	fruits and vegetables	frt and veg	CHD	neg	0.7	24088718
Food/Diet	green leafy vegetables	Green leafy veg	CHD	neg		24088718
Vitamin	vitamin C rich fruits and vegetables	Vitamin C frt and veg	CHD	neg		24088718
Other	betaine	Betaine	Peripheral artery disease	no		24819748
Other	choline	Choline	Peripheral artery disease	no		24819748
Other	homocysteine	Homocysteine	Peripheral artery disease	no		24819748
Other	homocysteine	Homocysteine	Peripheral artery disease	pos	2.17	24819748
Mineral	total folate	T-folate	Peripheral artery disease	neg	0.9	24819748
Mineral	total folate	T-folate	Peripheral artery disease	no		24819748
Food/Diet	fried-food	Fried-food	Coronary artery disease	pos	1.21	24944061
Other	plasma fetuin-A	Plasma fetuin-A	CHD	no		24963103
Protein	plasma fetuin-A with high C-reactive protein level	Plasma fetuin-A + high C-reactive protein	CHD	neg	0.5	24963103
Other	b2-microglobulin	b2-microglobulin	Peripheral artery disease	no		24980133
Other	b2-microglobulin	b2-microglobulin	Peripheral artery disease	pos	1.5	24980133
Other	b2-microglobulin	b2-microglobulin	Peripheral artery disease	pos		24980133
Other	creatinine	Creatinine	Peripheral artery disease	no		24980133
Other	creatinine	Creatinine	Peripheral artery disease	no		24980133
Other	cystatin C	Cystatin C	Peripheral artery disease	no		24980133
Other	cystatin C	Cystatin C	Peripheral artery disease	pos	1.54	24980133
Mineral	plasma magnesium	Plasma magnesium	Ischemic stroke	neg	0.636943	25116874
Mineral	plasma magnesium	Plasma magnesium	Thrombotic stroke	neg	0.60241	25116874
Lipid	linoleic acid	Linoleic acid	CHD	neg	0.42	25161045
Lipid	linoleic acid	linoleic acid	CHD	neg	0.39	25161045
Lipid	linoleic acid replaced with saturated fat	Linoleic acid rep SFA	CHD	neg	0.45	25161045
Lipid	linoleic acid replaced with saturated fat	linoleic acid rep SFA	CHD	neg	0.43	25161045
Carb	low carb diet (LCD) high in animal sources of protein and fat	A-LCD	CVD	pos	1.51	25246449
Food/Diet	plant-based LCD	P-LCD	CVD	no		25246449
Lipid	plasma 14:0	Plasma 14:0	Hemorrhagic stroke	no		25411278
Lipid	plasma 14:0	Plasma 14:0	Ischemic stroke	no		25411278
Lipid	plasma 14:0	Plasma 14:0	Total stroke	no		25411278
Lipid	plasma 15:0	Plasma 15:0	Hemorrhagic stroke	no		25411278
Lipid	plasma 15:0	Plasma 15:0	Ischemic stroke	no		25411278
Lipid	plasma 15:0	Plasma 15:0	Total stroke	no		25411278
Lipid	plasma 17:0	Plasma 17:0	Hemorrhagic stroke	no		25411278
Lipid	plasma 17:0	Plasma 17:0	Ischemic stroke	no		25411278
Lipid	plasma 17:0	Plasma 17:0	Total stroke	no		25411278
Lipid	plasma trans 16:1 n-7	Plasma trans 16:1 n-7	Hemorrhagic stroke	no		25411278
Lipid	plasma trans 16:1 n-7	Plasma trans 16:1 n-7	Ischemic stroke	no		25411278
Lipid	plasma trans 16:1 n-7	Plasma trans 16:1 n-7	Total stroke	no		25411278
Mineral	dietary calcium	D-calcium	Total stroke	no		26044278
Mineral	dietary magnesium	D-magnesium	Total stroke	no		26044278
Mineral	dietary potassium	D-potassium	Total stroke	no		26044278
Mineral	supplemental calcium	S-calcium	Total stroke	no		26044278
Mineral	supplemental magnesium	S-magnesium	Total stroke	neg	0.74	26044278
Mineral	supplemental potassium	S-potassium	Total stroke	neg	0.66	26044278
Mineral	total calcium	T-calcium	Total stroke	no		26044278
Mineral	total magnesium	T-magnesum	Total stroke	neg	0.83	26044278
Mineral	total potassium	T-potassium	Total stroke	no		26044278
Lipid	very-long-chain saturated fatty acids (VLCSFAs)	VLCSFA	CHD	neg	0.48	26048094
Lipid	VLCSFAs in erythrocytes	VLCSFA in erythrocytes	CHD	no		26048094
Food/Diet	animal flesh	Animal flesh	Hypertension	pos	1.3	26237562
Food/Diet	poultry	Poultry	Hypertension	pos	1.22	26237562
Food/Diet	seafood	Seafood	Hypertension	no		26237562
Food/Diet	total meat	T-meat	Hypertension	pos	1.3	26237562
Carb	carb from refined starches/added sugars	Carb of refined starches/added sugars	CHD	pos	1.1	26429077
Carb	carb from refined starches/added sugars (replaced with saturated fat)	Carb of refined starches/added sugars rep SFA	CHD	no		26429077
Carb	carb from whole grains	Carb of whole grains	CHD	neg	0.9	26429077
Carb	carb from whole grains (replaced with saturated fat)	Carb of whole grains rep SFA	CHD	neg	0.91	26429077
Lipid	MUFA (replaced with saturated fat)	MUFA rep SFA	CHD	neg	0.85	26429077
Lipid	PUFA and carb from whole grains	PUFA and carb of whole grains	CHD	neg	0.8	26429077
Lipid	PUFA replaced with saturated fat	PUFA rep SFA	CHD	neg	0.75	26429077
Food/Diet	apple	Apple	Hypertension	neg		26644239
Food/Diet	broccoli	Broccoli	Hypertension	neg		26644239
Food/Diet	carrot	Carrot	Hypertension	neg		26644239
Food/Diet	fruit	Fruit	Hypertension	neg	0.92	26644239
Food/Diet	raisin	Raisin	Hypertension	neg		26644239
Food/Diet	tofu or soybean	Tofu or soybean	Hypertension	neg		26644239
Lipid	omega-3 biomarker docosahexaenoic acid	DHA biomarker	CHD	no		27357102
Lipid	omega-3 biomarker docosahexaenoic acid	DHA biomarker	CHD	neg	0.9	27357102
Lipid	omega-3 biomarker docosapentaenoic acid	DPA biomarker	CHD	neg	0.94	27357102
Lipid	omega-3 biomarker docosapentaenoic acid	DPA biomarker	CHD	neg	0.9	27357102
Lipid	omega-3 biomarker α-linolenic acid	ALA biomarker	CHD	no		27357102
Lipid	omega-3 biomarker α-linolenic acid	ALA biomarker	CHD	neg	0.91	27357102
Other	melatonin secretion (sulfatoxymelatonin/creatinine)	Melatonin	MI	pos	1.4	27806988
Lipid	saturated fat	SFA	CHD	pos	1.07	27881409
Other	gluten	Gluten	CHD	no		28465308
Food/Diet	healthful plant-based diet index	H-plant diet	CHD	neg	0.75	28728684
Food/Diet	plant-based diet index	Plant-based diet	CHD	neg	0.92	28728684
Food/Diet	unhealthful plant-based diet index	UNH-plant diet	CHD	pos	1.32	28728684
Vitamin	multivitamins	Multivitamins	Hemorrhagic stroke	no		28758316
Vitamin	multivitamins	Multivitamins	Ischemic stroke	no		28758316
Vitamin	multivitamins	Multivitamins	Total stroke	no		28758316
Lipid	docosahexaenoic acid	DHA	Atherothrombotic stroke	neg	0.53	28830976
Lipid	docosahexaenoic acid	DHA	Ischemic stroke	neg	0.8	28830976
Lipid	docosapentaenoic acid	DPA	Cardioembolic stroke	neg	0.58	28830976
Lipid	docosapentaenoic acid	DPA	Ischemic stroke	neg	0.74	28830976
Lipid	eicosapentaenoic acid	EPA	Ischemic stroke	no		28830976
Vitamin	bioavailable 25-hydroxyvitamin D	25-hydroxyvitamin D	CHD	no		28882871
Other	parathyroid hormone	Parathyroid hormone	CHD	no		28882871
Vitamin	total 25-hydroxyvitamin D	T-25-hydroxyvitamin D	CHD	no		28882871
Vitamin	vitamin D binding protein	Vitamin D binding protein	CHD	neg	0.6	28882871
Other	Proton pump inhibitors (PPI)	PPI	Ischemic stroke	no		29269313
Food/Diet	Food Group Index (FGI)	FGI	Ischemic heart disease	no		29381797
Food/Diet	Minimal Diet Diversity Score for Women (MDDW)	MDDW	Ischemic heart disease	neg	0.93	29381797
Food/Diet	Prime Diet Quality Score (PDQS)	PDQS	Ischemic heart disease	neg	0.89	29381797
Fiber	cereal fiber	Cereal fiber	CHD	neg	0.8	29529162
Carb	ratio of carb to cereal fiber	Carb/cereal fiber	CHD	pos	1.2	29529162
Carb	ratio of carb to total fiber	Carb/total fiber	CHD	no		29529162
Fiber	total fiber	T-fiber	CHD	no		29529162
Lipid	animal MUFA replaced with refined carbs	A-MUFA rep refined carb	CHD	no		29566185
Lipid	animal MUFA replaced with saturated fatty acids	A-MUFA rep SFA	CHD	no		29566185
Lipid	animal MUFA replaced with trans fat	A-MUFA rep trans	CHD	no		29566185
Lipid	plant MUFA replaced with animal MUFA and saturated fat	P-MUFA rep A-MUFA and SFA	CHD	neg	0.81	29566185
Lipid	plant MUFA replaced with refined carbs	P-MUFA rep refined carbs	CHD	neg	0.86	29566185
Lipid	plant MUFA replaced with saturated fatty acids	P-MUFA rep SFA	CHD	neg	0.83	29566185
Lipid	plant MUFA replaced with trans fat	P-MUFA rep trans	CHD	neg	0.8	29566185
Other	glycemic load	Glycemic load	CHD	pos	1.98
Food/Diet	modest alcohol consumption	Modest alcohol	Hemorrhagic stroke	neg
Food/Diet	modest alcohol consumption	Modest alcohol	Ischemic stroke	neg
Food/Diet	modest alcohol consumption	Modest alcohol	Total stroke	neg	0.8
Mineral	Calcium Supplement Intake	S-calcium	CVD	no
Other	dietary glutamine-to-glutamate ratio	D-glutamine/glutamate	CVD	neg	0.81
Lipid	a-linolenic acid	ALA	CHD	neg	0.55
Lipid	a-linolenic acid	ALA	Nonfatal MI	no
Food/Diet	oil and vinegar salad dressing	Oil+vinegar dressing	CHD	neg	0.46
Other	phosphatidylcholine	Phosphatidylcholine	CVD	pos	1.26
Other	anthocyanin	Anthocyanin	Nonfatal MI	neg	0.87
Other	anthocyanin	Anthocyanin	Total stroke	no
Other	flavanone	Flavanone	Ischemic stroke	neg	0.78
Other	flavanone	Flavanone	MI	no
Other	flavanone	Flavanone	Total stroke	no
Other	glucosinolates	GLS	CHD	pos	1.09
Fiber	cereal fiber	Cereal fiber	CHD	neg	0.63
Fiber	dietary fiber	D-fiber	CHD	neg	0.77
Fiber	fruit fiber	frt fiber	CHD	no
Fiber	vegetable fiber	Veg fiber	CHD	no
Lipid	SFA	SFA	CHD	no
Carb	carb of refined starches/added sugars	Carb of refined starches/added sugars	CHD	pos	1.1
Carb	carb of refined starches/added sugars rep SFA	Carb of refined starches/added sugars rep SFA	CHD	no
Carb	carb of whole grains	Carb of whole grains	CHD	neg	0.9
Carb	carb of whole grains rep SFA	Carb of whole grains rep SFA	CHD	neg	0.09
Lipid	MUFA rep SFA	MUFA rep SFA	CHD	neg	0.15
Lipid	PUFA	PUFA	CHD	neg	0.8
Lipid	PUFA rep SFA	PUFA rep SFA	CHD	neg	0.25
Vitamin	vitamin E	Vitamin E	CHD	neg	0.64
Vitamin	vitamin E	Vitamin E	CHD	neg	0.66
Food/Diet	Brussels sprouts	Brussel	CHD	pos	1.16
Food/Diet	cabbage	Cabbage	CHD	pos	1.09
Vitamin	carotene	Carotene	CHD	neg	0.3
Vitamin	carotene	Carotene	CHD	neg	0.6
Vitamin	carotene	Carotene	CHD	no
Vitamin	vitamin C	Vitamin C	CHD	no

## Sheet: Figure 3-a
Type	Exposure	Effect size	SE(effect size)	Hazard ratio	95% CI	P-value of PH	VIF	P-value	FDR
Nutrient	Alcohol	-0.13	0.02	0.88	(0.84, 0.91)	0.19	1.12	4.98e-11	0.00025
Nutrient	Added bran from wheat, rice, oat, corn	-0.13	0.02	0.87	(0.84, 0.91)	0.1	1.22	5.56e-10	0.00025
Nutrient	Trans 16:1	0.17	0.03	1.19	(1.12, 1.25)	0.41	2.15	9.59e-10	0.00025
Nutrient	Discretionary liquid fat	-0.15	0.02	0.86	(0.82, 0.91)	0.84	1.48	1.33e-09	0.00025
Nutrient	Animal MUFA	0.16	0.03	1.17	(1.11, 1.24)	0.78	2.09	1.42e-08	0.000625
Nutrient	Discretionary solid fat	0.17	0.03	1.18	(1.11, 1.25)	0.71	2.51	3.82e-08	0.000625
Food	White wine	-0.12	0.02	0.89	(0.85, 0.92)	0.66	1.07	4.14e-08	0.000625
Nutrient	Palmitoleic acid	0.16	0.03	1.17	(1.11, 1.24)	0.64	2.34	4.42e-08	0.000625
Nutrient	Animal fat	0.16	0.03	1.17	(1.10, 1.24)	0.9	2.26	6.73e-08	0.000666667
Food	Salad/oil and vinegar dressing	-0.1	0.02	0.9	(0.87, 0.94)	0.24	1.09	3.41e-07	0.0014
Food	Yogurt	-0.11	0.02	0.9	(0.86, 0.94)	0.09	1.07	1.37e-06	0.00309091
Nutrient	Phytate	-0.13	0.03	0.88	(0.84, 0.93)	0.02	1.96	4.01e-06	0.00473333
Nutrient	Stearic acid	0.15	0.03	1.16	(1.09, 1.23)	0.82	2.76	4.25e-06	0.00473333
Nutrient	Carbohydrate from milled wholegrain	-0.1	0.02	0.91	(0.87, 0.95)	0.29	1.29	5.03e-06	0.00473333
Nutrient	Sodium	0.13	0.03	1.14	(1.08, 1.21)	0.13	2.28	5.11e-06	0.00473333
Food	Raw carrots	-0.09	0.02	0.91	(0.87, 0.95)	0.06	1.1	6.33e-06	0.0048125
Nutrient	Total saturated fat	0.15	0.03	1.16	(1.08, 1.24)	0.78	3.14	1.2e-05	0.00682353
Nutrient	Hydroxyproline	0.11	0.03	1.12	(1.06, 1.17)	0.25	1.64	1.26e-05	0.00688889
Nutrient	Isorhamnetin	-0.09	0.02	0.91	(0.87, 0.95)	0.32	1.27	1.59e-05	0.00747368
Food	Liquor	-0.08	0.02	0.92	(0.89, 0.96)	0.12	1.06	2.06e-05	0.0089
Nutrient	Carbohydrate from wholegrain	-0.09	0.02	0.91	(0.87, 0.95)	0.22	1.28	2.46e-05	0.00990476
Nutrient	Cereal fiber	-0.1	0.02	0.91	(0.87, 0.95)	0.2	1.49	4.04e-05	0.01175
Food	Red wine	-0.09	0.02	0.91	(0.87, 0.95)	0.63	1.04	4.28e-05	0.01175
Nutrient	Trans 18:2	0.11	0.03	1.12	(1.06, 1.18)	0.19	1.83	4.48e-05	0.01175
Nutrient	Dietary tocopherols	-0.13	0.03	0.88	(0.83, 0.94)	0.75	2.78	5.71e-05	0.01348
Nutrient	Palmitic acid	0.14	0.03	1.15	(1.07, 1.23)	0.93	3.37	7.01e-05	0.0146154
Nutrient	Dietary folate	-0.11	0.03	0.9	(0.85, 0.95)	0.49	1.91	8.33e-05	0.0155185
Food	Doughnuts	0.07	0.02	1.08	(1.04, 1.12)	0.1	1.1	9.84e-05	0.017
Nutrient	Beta tocotrienol	-0.09	0.02	0.92	(0.88, 0.96)	0.43	1.31	0.000107	0.0176207
Nutrient	Plant MUFA	-0.11	0.03	0.9	(0.85, 0.95)	0.8	2.05	0.000122	0.0185161
Food	Hotdog	0.07	0.02	1.07	(1.04, 1.11)	0.05	1.09	0.000126	0.0185161
Food	White bread	0.07	0.02	1.08	(1.04, 1.12)	0.08	1.12	0.000161	0.0216765
Nutrient	Natural germ	-0.08	0.02	0.92	(0.88, 0.96)	0.39	1.24	0.000178	0.0216765
Nutrient	Apigenin	-0.08	0.02	0.92	(0.89, 0.96)	0.81	1.15	0.000179	0.0216765
Nutrient	Beta tocopherol	-0.1	0.03	0.91	(0.86, 0.96)	0.55	1.87	0.000273	0.0279429
Nutrient	Natural bran	-0.08	0.02	0.92	(0.89, 0.96)	0.45	1.26	0.00029	0.0284167
Nutrient	Supplemental selenium	-0.08	0.02	0.92	(0.88, 0.96)	0.89	1.38	0.000401	0.0344054
Food	Apple juice or cider	0.07	0.02	1.07	(1.03, 1.11)	0.95	1.07	0.000449	0.0362368
Nutrient	Dietary manganese	-0.09	0.03	0.91	(0.86, 0.96)	0.08	2	0.000482	0.0366
Food	Peanuts	-0.07	0.02	0.93	(0.89, 0.97)	0.09	1.08	0.000492	0.0366
Nutrient	Alpha tocotrienol	-0.08	0.02	0.92	(0.88, 0.96)	0.43	1.51	0.000537	0.0371667
Nutrient	Myristic acid	0.09	0.03	1.1	(1.04, 1.15)	0.59	1.99	0.000544	0.0371667
Nutrient	Cholesterol	0.09	0.03	1.1	(1.04, 1.16)	0.43	2	0.000609	0.0394884
Nutrient	Supplemental or fortified folic acid	-0.08	0.02	0.92	(0.88, 0.97)	0.53	1.55	0.000663	0.0403478
Food	All processed meats	0.07	0.02	1.07	(1.03, 1.11)	0.23	1.14	0.000673	0.0403478
Nutrient	Trans 18:1	0.09	0.03	1.09	(1.04, 1.15)	0.62	1.93	0.000694	0.0403478
Nutrient	Total manganese	-0.08	0.02	0.92	(0.88, 0.97)	0.99	1.59	0.000872	0.0464255
Food	Hamburger	0.07	0.02	1.07	(1.03, 1.11)	0.09	1.18	0.000953	0.0471176
Food	Beverages with sugar	0.07	0.02	1.07	(1.03, 1.11)	0.86	1.13	0.00097	0.0471176
Nutrient	Synthetic vitamin B6	-0.07	0.02	0.94	(0.90, 0.97)	0.66	1.07	0.00102	0.0471176
Food	Cold breakfast cereal	-0.07	0.02	0.94	(0.90, 0.97)	0.13	1.1	0.00102	0.0471176
Food	Raisins or grapes	-0.07	0.02	0.93	(0.90, 0.97)	0.91	1.11	0.00109	0.0484038
Nutrient	Heme iron	0.08	0.02	1.08	(1.03, 1.14)	0.51	1.55	0.00117	0.0500566
Nutrient	Food supplemented alpha tocopherol	-0.06	0.02	0.94	(0.90, 0.98)	0.43	1.09	0.00154	0.0584727
Food	Cookies	-0.07	0.02	0.94	(0.90, 0.98)	0.93	1.21	0.00155	0.0584727
Nutrient	Total trans fat	0.08	0.03	1.09	(1.03, 1.15)	0.54	1.99	0.00205	0.0691228
Food	Beef or lamb as a main dish	0.06	0.02	1.07	(1.02, 1.11)	0.49	1.21	0.0021	0.0691228
Nutrient	Total magnesium	-0.09	0.03	0.91	(0.86, 0.97)	1	2.43	0.00324	0.0900833
Food	Dark m,eat fish	-0.06	0.02	0.94	(0.90, 0.98)	0.14	1.05	0.00332	0.0900833
Nutrient	Dietary choline from phosphatidylcholine	0.08	0.03	1.09	(1.03, 1.15)	0.74	2.23	0.0034	0.0900833
Food	Broccoli	-0.06	0.02	0.94	(0.91, 0.98)	0.08	1.07	0.00369	0.0927903
Nutrient	Vegetable protein	-0.1	0.03	0.91	(0.85, 0.97)	0.07	3.14	0.00372	0.0927903
Nutrient	Total flavones	-0.06	0.02	0.94	(0.90, 0.98)	0.63	1.23	0.00381	0.0930635
Nutrient	Choline from sphingomyelin	0.08	0.03	1.08	(1.02, 1.14)	0.5	1.92	0.00414	0.0949429
Food	Romaine or leaf lettuce	-0.06	0.02	0.94	(0.91, 0.98)	0.28	1.08	0.00418	0.0949429
Nutrient	Glucoraphanin	-0.06	0.02	0.95	(0.91, 0.98)	0.07	1.07	0.00427	0.0949429
Nutrient	Total vitamin E	-0.07	0.02	0.93	(0.89, 0.98)	0.54	1.68	0.00436	0.0949429
Food	Other nuts	-0.06	0.02	0.94	(0.90, 0.98)	0.31	1.1	0.00448	0.0949429
Food	Olive oil	-0.06	0.02	0.94	(0.91, 0.98)	0.57	1.05	0.00455	0.0949429
Nutrient	Eicosenoic acid	-0.06	0.02	0.94	(0.90, 0.98)	0.4	1.35	0.00456	0.0949429
Nutrient	Dietary magnesium	-0.09	0.03	0.91	(0.86, 0.97)	0.58	2.81	0.00475	0.0962535
Nutrient	Fiber from legumes	-0.06	0.02	0.94	(0.90, 0.98)	0.15	1.26	0.00498	0.0977917
Nutrient	Vegetable fat	-0.08	0.03	0.92	(0.87, 0.98)	0.54	2.34	0.00518	0.0994247
Nutrient	Total fiber	-0.08	0.03	0.93	(0.88, 0.98)	0.03	2.07	0.00555	0.103108
Food	Pie	0.05	0.02	1.06	(1.01, 1.10)	0.39	1.17	0.00694	0.118733
Food	Plain water	0.05	0.02	1.05	(1.01, 1.10)	0.75	1.06	0.00793	0.128724
Type	Exposure	Effect size	SE(effect size)	Hazard ratio	95% CI	P-value of PH	VIF	P-value	FDR
Nutrient	Neoglucobrassicin	-0.05	0.02	0.95	(0.91, 0.99)	0.06	1.07	0.00827	0.13113
Nutrient	Total isoflavones	-0.06	0.02	0.95	(0.91, 0.99)	0.58	1.14	0.00857	0.132846
Food	String beans	0.05	0.02	1.05	(1.01, 1.09)	0.11	1.08	0.00883	0.134253
Nutrient	Dietary alpha tocopherol	-0.08	0.03	0.93	(0.87, 0.98)	0.7	2.39	0.00983	0.1432
Food	Whole grains	-0.05	0.02	0.95	(0.91, 0.99)	0.27	1.08	0.0103	0.146123
Nutrient	Supplemental iodine	-0.06	0.02	0.95	(0.90, 0.99)	0.42	1.39	0.0116	0.156951
Nutrient	Quercetin	-0.05	0.02	0.95	(0.91, 0.99)	0.68	1.27	0.0122	0.16147
Nutrient	Hesperetin	-0.05	0.02	0.95	(0.92, 0.99)	0.62	1.13	0.0131	0.167345
Nutrient	Glucobarbarin	-0.05	0.02	0.95	(0.91, 0.99)	0.11	1.06	0.0143	0.176624
Food	Wholegrain bread	-0.05	0.02	0.95	(0.92, 0.99)	0.73	1.11	0.017	0.198057
Nutrient	Glucobrassicanapin	-0.05	0.02	0.95	(0.92, 0.99)	0.03	1.07	0.0172	0.198057
Nutrient	Total calcium	-0.05	0.02	0.95	(0.91, 0.99)	0.14	1.39	0.0177	0.200057
Nutrient	Carbohydrate from intact wholegrain	-0.05	0.02	0.95	(0.91, 0.99)	0.2	1.13	0.0184	0.203921
Nutrient	Total beta carotene	-0.05	0.02	0.95	(0.91, 0.99)	0.01	1.29	0.0189	0.205033
Food	Ketchup or red chili sauce	-0.05	0.02	0.95	(0.91, 0.99)	0.7	1.11	0.0192	0.205264
Nutrient	Proanthocyanidin, 7-10mers	-0.05	0.02	0.95	(0.91, 0.99)	0.97	1.28	0.02	0.207479
Nutrient	Total furocoumarins	-0.05	0.02	0.96	(0.92, 0.99)	0.25	1.06	0.0203	0.207479
Food	Cream cheese	0.04	0.02	1.04	(1.01, 1.08)	0.99	1.05	0.0204	0.207479
Nutrient	Dietary long chain fatty acid	-0.05	0.02	0.95	(0.92, 0.99)	0.31	1.11	0.0212	0.20968
Nutrient	Total flavanones	-0.05	0.02	0.95	(0.92, 0.99)	0.97	1.14	0.0215	0.20968
Nutrient	Total dietary omega 3 (no alpha 18:3)	-0.05	0.02	0.95	(0.92, 0.99)	0.27	1.11	0.0216	0.20968
Nutrient	Crude fiber	-0.06	0.03	0.94	(0.89, 0.99)	0.05	1.9	0.0223	0.21059
Nutrient	Dairy fat	0.05	0.02	1.06	(1.01, 1.11)	0.55	1.62	0.0224	0.21059
Nutrient	Total fat	0.09	0.04	1.09	(1.01, 1.18)	0.95	4.21	0.0226	0.21059
Nutrient	Dihydrovitamin K	0.06	0.02	1.06	(1.01, 1.11)	0.77	1.65	0.0232	0.211245
Nutrient	6'7'-Dihydroxybergamottin	-0.04	0.02	0.96	(0.92, 0.99)	0.24	1.06	0.0233	0.211245
Nutrient	Total vitamin A	-0.05	0.02	0.95	(0.91, 0.99)	0.08	1.36	0.0237	0.211802
Nutrient	Maltose	0.06	0.03	1.06	(1.01, 1.11)	0.89	1.82	0.0245	0.211802
Food	Beef/pork/lamb as a sandwich	0.05	0.02	1.05	(1.01, 1.09)	0.82	1.22	0.0246	0.211802
Food	Cooked oatmeal/oatbran	-0.05	0.02	0.96	(0.92, 0.99)	0.65	1.1	0.0247	0.211802
Nutrient	Total flavonols	-0.05	0.02	0.95	(0.91, 0.99)	0.68	1.22	0.0251	0.212579
Nutrient	Genistein	-0.05	0.02	0.95	(0.91, 0.99)	0.4	1.1	0.0259	0.215843
Food	Avocado	-0.05	0.02	0.95	(0.92, 0.99)	0.64	1.03	0.0274	0.223092
Food	Chicken or turkey, with skin	0.04	0.02	1.05	(1.00, 1.09)	0.34	1.08	0.0282	0.224595
Nutrient	Proanthocyanidin, 4-6mers	-0.05	0.02	0.95	(0.91, 0.99)	0.84	1.34	0.0284	0.224595
Nutrient	Oxalate	-0.05	0.02	0.95	(0.91, 1.00)	0.22	1.39	0.0307	0.235937
Food	Muffins or biscuits	0.04	0.02	1.04	(1.00, 1.08)	0.69	1.09	0.0316	0.23869
Nutrient	Bergamottin	-0.04	0.02	0.96	(0.92, 1.00)	0.23	1.06	0.0323	0.240535
Nutrient	Naringenin	-0.04	0.02	0.96	(0.92, 1.00)	0.5	1.12	0.0332	0.243739
Nutrient	Proanthocyanidin, polymers	-0.05	0.02	0.96	(0.92, 1.00)	0.62	1.27	0.0348	0.248786
Nutrient	Malvidin	-0.04	0.02	0.96	(0.92, 1.00)	0.18	1.12	0.0348	0.248786
Nutrient	Total vitamin B12	-0.05	0.02	0.95	(0.91, 1.00)	0.04	1.37	0.0362	0.252336
Nutrient	Capric acid	0.05	0.02	1.05	(1.00, 1.10)	0.27	1.64	0.0363	0.252336
Nutrient	Dietary vitamin D	-0.05	0.02	0.95	(0.91, 1.00)	0.03	1.35	0.0373	0.254405
Nutrient	Dietary iron	-0.06	0.03	0.94	(0.89, 1.00)	0.08	2.14	0.0375	0.254405
Food	Tofu or soybeans	-0.05	0.02	0.95	(0.91, 1.00)	0.09	1.04	0.0411	0.268195
Nutrient	Gamma tocopherol	-0.06	0.03	0.94	(0.89, 1.00)	0.77	2.25	0.0412	0.268195
Nutrient	Glycitein	-0.05	0.02	0.96	(0.91, 1.00)	0.08	1.05	0.0419	0.268648
Food	Prune	-0.04	0.02	0.96	(0.93, 1.00)	0.41	1.05	0.0421	0.268648
Nutrient	Animal protein	0.06	0.03	1.06	(1.00, 1.12)	0.77	2.15	0.044	0.27481
Food	Punch	0.04	0.02	1.04	(1.00, 1.08)	0.47	1.08	0.0448	0.275191
Nutrient	Glucocheirolin	0.04	0.02	1.04	(1.00, 1.08)	0.04	1.02	0.0451	0.275191
Nutrient	Epiprogoitrin	-0.04	0.02	0.96	(0.92, 1.00)	0.21	1.05	0.0459	0.275191
Food	Pork as a main dish	0.04	0.02	1.04	(1.00, 1.08)	0.02	1.1	0.046	0.275191
Nutrient	Isoflavones (no biochanin A or formononetin)	-0.04	0.02	0.96	(0.92, 1.00)	0.54	1.11	0.0465	0.275191
Nutrient	Luteolin	-0.04	0.02	0.96	(0.92, 1.00)	0.83	1.2	0.0485	0.276622
Food	Brussels sprouts	0.04	0.02	1.04	(1.00, 1.07)	0.04	1.02	0.0486	0.276622
Nutrient	Dietary thiamine	-0.07	0.03	0.93	(0.87, 1.00)	0.25	3.17	0.0487	0.276622
Nutrient	Caproic acid	0.04	0.02	1.05	(1.00, 1.09)	0.33	1.45	0.0489	0.276622
Food	Candy bar	0.04	0.02	1.04	(1.00, 1.08)	0.68	1.08	0.0516	0.284887
Nutrient	Total free choline	-0.06	0.03	0.94	(0.89, 1.00)	0.89	2.25	0.052	0.284887
Food	Apple and pear	-0.04	0.02	0.96	(0.92, 1.00)	0.6	1.1	0.0524	0.284887
Nutrient	Sinigrin	0.04	0.02	1.04	(1.00, 1.08)	0.02	1.07	0.0533	0.284887
Food	Tomato juice or V-8	0.03	0.02	1.04	(1.00, 1.07)	0.43	1.04	0.0534	0.284887
Nutrient	Total phospherous	-0.07	0.03	0.94	(0.87, 1.00)	0.67	3.35	0.0539	0.284887
Food	Pasta	-0.04	0.02	0.96	(0.92, 1.00)	0.59	1.16	0.0585	0.299139
Food	Canned tuna	-0.04	0.02	0.96	(0.92, 1.00)	0.1	1.07	0.0591	0.299139
Nutrient	Daidzein	-0.04	0.02	0.96	(0.92, 1.00)	0.41	1.07	0.0591	0.299139
Nutrient	Menaquinone vitamin K2 (4 isoprenoid residues)	0.04	0.02	1.04	(1.00, 1.09)	0.1	1.45	0.0602	0.301179
Food	Corn	0.04	0.02	1.04	(1.00, 1.08)	0.88	1.11	0.063	0.309089
Nutrient	Glucoalyssin	-0.04	0.02	0.96	(0.93, 1.00)	0.04	1.07	0.0647	0.313313
Nutrient	Choline derivative betaine	-0.05	0.03	0.95	(0.91, 1.00)	0.08	1.76	0.0661	0.315718
Nutrient	Total long chain fatty acid	-0.04	0.02	0.96	(0.93, 1.00)	0.74	1.11	0.0666	0.315718
Nutrient	Linoleic acid	-0.06	0.03	0.95	(0.89, 1.00)	0.93	2.55	0.0672	0.316007
Nutrient	Total polyunsaturated fat	-0.06	0.03	0.94	(0.89, 1.00)	0.92	2.72	0.0689	0.316452
Nutrient	Protein	-0.05	0.03	0.95	(0.91, 1.00)	0.01	1.99	0.069	0.316452
Type	Exposure	Effect size	SE(effect size)	Hazard ratio	95% CI	P-value of PH	VIF	P-value	FDR
Nutrient	Omega 3 (20:5+22:6, no alpha 18:3)	-0.04	0.02	0.96	(0.93, 1.00)	0.7	1.11	0.0701	0.316452
Nutrient	Dietary choline	0.06	0.03	1.06	(0.99, 1.14)	0.65	3.2	0.0702	0.316452
Nutrient	Total vitamin C	-0.04	0.02	0.96	(0.92, 1.00)	0.83	1.29	0.0705	0.319519
Nutrient	Gluconapin	0.03	0.02	1.03	(1.00, 1.07)	0.02	1.04	0.0721	0.325045
Nutrient	Proanthocyanidin, dimers	-0.04	0.02	0.96	(0.92, 1.00)	0.89	1.24	0.0743	0.325462
Food	Coffee	-0.03	0.02	0.97	(0.93, 1.00)	0.56	1.04	0.0753	0.325462
Nutrient	Dietary betaine	-0.05	0.03	0.96	(0.91, 1.00)	0.08	1.77	0.0761	0.325462
Nutrient	Total iron	-0.04	0.02	0.96	(0.91, 1.00)	0.6	1.44	0.0764	0.330329
Nutrient	Added germ from wheat	-0.04	0.02	0.96	(0.93, 1.00)	0.9	1.06	0.0786	0.336136
Nutrient	Total pyridoxine	-0.04	0.02	0.96	(0.92, 1.00)	0.22	1.37	0.0811	0.339356
Food	Low caff beverages	-0.04	0.02	0.96	(0.93, 1.00)	0	1.1	0.0829	0.340409
Nutrient	Choline from phosphatidylcholine	0.05	0.03	1.05	(0.99, 1.10)	0.95	1.96	0.0839	0.341927
Nutrient	Total zinc	-0.04	0.02	0.96	(0.92, 1.01)	0.37	1.5	0.085	0.344777
Nutrient	Dietary niacin	-0.05	0.03	0.95	(0.89, 1.01)	0.34	2.72	0.0868	0.356929
Nutrient	Nitrate	-0.04	0.02	0.96	(0.93, 1.01)	0.03	1.22	0.092	0.356929
Nutrient	Acrylamide	-0.04	0.02	0.96	(0.92, 1.01)	0.76	1.41	0.0921	0.3643
Nutrient	Dietary riboflavin	-0.05	0.03	0.95	(0.90, 1.01)	0.21	2.41	0.0957	0.3643
Nutrient	Dietary phosphorous	-0.06	0.03	0.94	(0.88, 1.01)	0.67	3.39	0.0963	0.370287
Nutrient	Bergaptol	-0.03	0.02	0.97	(0.93, 1.01)	0.22	1.05	0.0993	0.371868
Nutrient	Butyric acid	0.04	0.02	1.04	(0.99, 1.09)	0.49	1.53	0.101	0.371868
Nutrient	Dietary pyridoxine	-0.05	0.03	0.95	(0.90, 1.01)	0.49	2.32	0.102	0.371868
Nutrient	Glycine	0.05	0.03	1.06	(0.99, 1.13)	0.46	2.93	0.102	0.379103
Nutrient	Dietary vitamin A	-0.04	0.02	0.96	(0.92, 1.01)	0.06	1.36	0.106	0.380551
Food	Orange juice	-0.03	0.02	0.97	(0.93, 1.01)	0.71	1.08	0.107	0.380802
Nutrient	Added sugar	0.04	0.03	1.04	(0.99, 1.09)	1	1.74	0.108	0.381382
Food	Peas, or lima beans	0.03	0.02	1.03	(0.99, 1.07)	0.48	1.11	0.109	0.397772
Food	Bacon	0.03	0.02	1.03	(0.99, 1.07)	0.21	1.09	0.116	0.397772
Nutrient	Proanthocyanidin, trimers	-0.04	0.02	0.96	(0.92, 1.01)	0.72	1.44	0.117	0.39956
Nutrient	DHA fatty acid	-0.03	0.02	0.97	(0.93, 1.01)	0.47	1.11	0.119	0.39956
Food	Jams, jellies	-0.03	0.02	0.97	(0.93, 1.01)	0.89	1.15	0.12	0.39956
Food	Mayo	-0.03	0.02	0.97	(0.93, 1.01)	0.7	1.15	0.121	0.39956
Nutrient	Total vitamin D	-0.04	0.02	0.96	(0.92, 1.01)	0.12	1.49	0.121	0.403286
Nutrient	EPA fatty acid	-0.03	0.02	0.97	(0.93, 1.01)	0.86	1.08	0.123	0.40525
Nutrient	Alpha carotene	-0.03	0.02	0.97	(0.93, 1.01)	0.08	1.2	0.126	0.40525
Nutrient	Histidine	0.05	0.03	1.05	(0.99, 1.13)	0.55	3.28	0.126	0.40525
Food	Other cheese	-0.03	0.02	0.97	(0.93, 1.01)	0.69	1.13	0.127	0.409458
Nutrient	Arachadonic acid	0.04	0.02	1.04	(0.99, 1.09)	0.44	1.51	0.13	0.409458
Food	Tomatoes	-0.03	0.02	0.97	(0.93, 1.01)	0.12	1.08	0.13	0.410565
Nutrient	Sulfur from methionine	0.05	0.03	1.05	(0.99, 1.11)	0.84	2.66	0.132	0.410565
Food	Sherbet or frozen yogurt	-0.03	0.02	0.97	(0.93, 1.01)	0.01	1.08	0.133	0.410565
Nutrient	Threonine	0.05	0.03	1.05	(0.98, 1.12)	0.72	3.18	0.134	0.413613
Food	Skim milk	-0.03	0.02	0.97	(0.93, 1.01)	0.59	1.07	0.136	0.413969
Food	Candy without chocolate	-0.03	0.02	0.97	(0.94, 1.01)	0.64	1.06	0.137	0.434209
Nutrient	Fruit carbohydrate minus juice sugar	-0.03	0.02	0.97	(0.93, 1.01)	0.92	1.34	0.147	0.434442
Food	Beef liver	0.03	0.02	1.03	(0.99, 1.07)	0.51	1.02	0.148	0.435779
Nutrient	Total folate	-0.03	0.02	0.97	(0.92, 1.01)	0.1	1.48	0.151	0.435779
Nutrient	Total copper	-0.04	0.03	0.96	(0.92, 1.01)	0.85	1.71	0.152	0.435779
Food	Raw spinach	-0.03	0.02	0.97	(0.93, 1.01)	0.07	1.06	0.152	0.435779
Nutrient	Dietary beta carotene	-0.03	0.02	0.97	(0.93, 1.01)	0.02	1.29	0.153	0.435779
Nutrient	Caprylic acid	0.03	0.02	1.03	(0.99, 1.08)	0.1	1.44	0.154	0.435779
Nutrient	Alanine	0.05	0.03	1.05	(0.98, 1.12)	0.62	2.92	0.155	0.435779
Nutrient	Proanthocyanidin, monomers	-0.03	0.02	0.97	(0.93, 1.01)	0.89	1.12	0.156	0.444868
Food	Whole milk	0.03	0.02	1.03	(0.99, 1.06)	0.82	1.04	0.162	0.446534
Nutrient	Dietary potassium	-0.05	0.03	0.96	(0.90, 1.02)	0.91	2.96	0.164	0.44871
Food	French fried potatoes	0.03	0.02	1.03	(0.99, 1.07)	0.96	1.15	0.166	0.449286
Food	Celery	-0.03	0.02	0.97	(0.94, 1.01)	0.33	1.08	0.169	0.449286
Nutrient	Lysine	0.04	0.03	1.04	(0.98, 1.11)	0.88	2.72	0.169	0.449286
Nutrient	Dietary free choline	-0.04	0.03	0.96	(0.90, 1.02)	0.81	2.63	0.171	0.449286
Food	Green/red peppers	-0.03	0.02	0.97	(0.94, 1.01)	0.98	1.05	0.171	0.449286
Nutrient	Lactose	-0.03	0.02	0.97	(0.93, 1.01)	0.11	1.23	0.172	0.449286
Nutrient	Total anthocyanidins	-0.03	0.02	0.97	(0.93, 1.01)	0.51	1.17	0.172	0.451409
Nutrient	Fruit fiber	-0.03	0.02	0.97	(0.93, 1.01)	0.54	1.28	0.176	0.451409
Nutrient	Total MUFA	0.05	0.04	1.05	(0.98, 1.13)	1	3.49	0.176	0.452847
Food	Iceberg or head lettuce	-0.03	0.02	0.97	(0.94, 1.01)	0.33	1.06	0.178	0.465202
Nutrient	Pantothenic acid	-0.03	0.02	0.97	(0.93, 1.02)	0.26	1.51	0.186	0.465202
Food	Mixed vegetables	0.03	0.02	1.03	(0.99, 1.07)	0	1.08	0.187	0.476918
Nutrient	Methionine	0.04	0.03	1.04	(0.98, 1.11)	0.86	2.92	0.194	0.476918
Nutrient	Peonidin	-0.03	0.02	0.97	(0.94, 1.01)	0.26	1.11	0.195	0.477653
Nutrient	Beta cryptoxanthin	-0.03	0.02	0.97	(0.93, 1.01)	0.74	1.27	0.197	0.477653
Nutrient	Tryptophan	0.05	0.04	1.05	(0.98, 1.12)	0.63	3.56	0.198	0.500987
Nutrient	Glycosolated B6	-0.03	0.03	0.97	(0.92, 1.02)	0.06	1.73	0.213	0.500987
Nutrient	Dietary omega 6 (no gamma 18:3)	-0.04	0.03	0.96	(0.91, 1.02)	0.34	2.5	0.213	0.506319
Food	Other fruit juices	0.02	0.02	1.02	(0.99, 1.06)	0.74	1.08	0.218	0.506319
Nutrient	Dietary calcium	-0.03	0.03	0.97	(0.92, 1.02)	0.19	1.8	0.219	0.526661
Food	Peanut butter	-0.02	0.02	0.98	(0.94, 1.02)	0.12	1.09	0.232	0.531596
Nutrient	Myricetin	-0.02	0.02	0.98	(0.94, 1.02)	0.67	1.1	0.236	0.538629
Type	Exposure	Effect size	SE(effect size)	Hazard ratio	95% CI	P-value of PH	VIF	P-value	FDR
Nutrient	Progoitrin	0.02	0.02	1.02	(0.98, 1.06)	0.02	1.05	0.242	0.540096
Food	Cabbage	0.02	0.02	1.02	(0.98, 1.06)	0.69	1.08	0.244	0.544629
Nutrient	Dairy calcium	-0.03	0.02	0.97	(0.93, 1.02)	0.22	1.37	0.25	0.544629
Nutrient	Formononetin	-0.02	0.02	0.98	(0.94, 1.02)	0.73	1.12	0.25	0.546363
Nutrient	Dietary sulfur	0.04	0.04	1.04	(0.97, 1.12)	0.98	3.88	0.253	0.546363
Nutrient	Thearubigins	-0.02	0.02	0.98	(0.94, 1.02)	0.88	1.03	0.253	0.546886
Food	Butter	0.02	0.02	1.02	(0.98, 1.06)	0.24	1.04	0.257	0.546886
Nutrient	Lauric acid	0.02	0.02	1.03	(0.98, 1.07)	0.03	1.39	0.257	0.549802
Food	Yellow squash	0.02	0.02	1.02	(0.98, 1.06)	0.03	1.04	0.26	0.555403
Food	White rice	-0.02	0.02	0.98	(0.94, 1.02)	0.06	1.13	0.265	0.561933
Nutrient	Isoleucine	0.04	0.03	1.04	(0.97, 1.11)	0.86	3.17	0.271	0.561933
Nutrient	Pelargonidin	-0.02	0.02	0.98	(0.94, 1.02)	0.66	1.09	0.272	0.565647
Nutrient	Petunidin	-0.02	0.02	0.98	(0.94, 1.02)	0.48	1.1	0.276	0.571385
Food	Popcorn	-0.02	0.02	0.98	(0.94, 1.02)	0.25	1.07	0.282	0.571385
Nutrient	Total riboflavin	-0.02	0.02	0.98	(0.93, 1.02)	0.11	1.41	0.284	0.571385
Nutrient	Oleic acid	0.04	0.04	1.04	(0.97, 1.11)	0.96	3.37	0.284	0.578731
Nutrient	Thiamine	-0.02	0.02	0.98	(0.93, 1.02)	0.2	1.42	0.29	0.580028
Nutrient	Phylloquinone vitamin K1	-0.02	0.02	0.98	(0.94, 1.02)	0.03	1.25	0.293	0.580028
Nutrient	Lutein and zeaxanthin	-0.02	0.02	0.98	(0.94, 1.02)	0.05	1.23	0.295	0.580028
Nutrient	Dietary phylloquinone vitamin K1	-0.02	0.02	0.98	(0.94, 1.02)	0.02	1.25	0.296	0.584369
Nutrient	Total sugar	0.03	0.03	1.03	(0.97, 1.09)	0.6	2.5	0.301	0.588118
Nutrient	Leucine	0.04	0.03	1.04	(0.97, 1.11)	0.87	3.39	0.308	0.588118
Food	Sweet rolls	0.02	0.02	1.02	(0.98, 1.06)	0.69	1.13	0.31	0.588118
Nutrient	Total flavonoids	-0.02	0.02	0.98	(0.94, 1.02)	0.97	1.16	0.31	0.588118
Nutrient	Alpha linolenic	-0.03	0.03	0.97	(0.92, 1.03)	0.26	2.02	0.311	0.588118
Nutrient	Fructose	0.03	0.03	1.03	(0.98, 1.08)	0.4	1.74	0.311	0.590135
Nutrient	Dietary vitamin C	-0.02	0.02	0.98	(0.93, 1.02)	0.29	1.44	0.316	0.590135
Nutrient	Napoleiferin	-0.02	0.02	0.98	(0.94, 1.02)	0.02	1.07	0.317	0.590135
Nutrient	Glutamic acid	0.04	0.04	1.04	(0.96, 1.12)	0.96	4.23	0.318	0.590135
Food	Salsa	-0.02	0.02	0.98	(0.94, 1.02)	0.07	1.03	0.32	0.590135
Nutrient	Carbohydrate from refined grain	0.03	0.03	1.03	(0.97, 1.08)	0.81	1.9	0.321	0.591346
Nutrient	Dietary vitamin B12	0.02	0.02	1.02	(0.98, 1.07)	0.13	1.33	0.323	0.595287
Nutrient	Delphinidin	-0.02	0.02	0.98	(0.94, 1.02)	0.49	1.1	0.332	0.595287
Nutrient	Arginine	0.03	0.03	1.03	(0.97, 1.10)	0.35	3.12	0.333	0.595287
Nutrient	Kaempferol	-0.02	0.02	0.98	(0.94, 1.02)	0.28	1.08	0.333	0.595287
Nutrient	Lycopene	0.02	0.02	1.02	(0.98, 1.06)	0.44	1.28	0.334	0.595287
Food	Eggplnt, zucchini, summer squash	-0.02	0.02	0.98	(0.94, 1.02)	0.67	1.05	0.335	0.59533
Nutrient	Eriodictyol	-0.02	0.02	0.98	(0.95, 1.02)	0.69	1.09	0.337	0.59533
Nutrient	Total dietary omega 3	-0.03	0.03	0.97	(0.92, 1.03)	0.1	2.05	0.338	0.59639
Nutrient	Delta tocotrienol	-0.02	0.02	0.98	(0.94, 1.02)	0.45	1.07	0.343	0.59639
Nutrient	Choline from glycerophosphocholine	-0.02	0.02	0.98	(0.93, 1.02)	0.12	1.6	0.344	0.59639
Food	Chocolate bars	0.02	0.02	1.02	(0.98, 1.06)	0.83	1.09	0.345	0.59639
Nutrient	Total niacin	-0.02	0.02	0.98	(0.94, 1.02)	0.26	1.48	0.346	0.59639
Food	Oranges	-0.02	0.02	0.98	(0.94, 1.02)	0.73	1.07	0.347	0.597546
Food	Beer	-0.02	0.02	0.98	(0.95, 1.02)	0.18	1.03	0.35	0.600124
Nutrient	4-Hydroxyglucobrassicin	-0.02	0.02	0.98	(0.94, 1.02)	0.03	1.08	0.353	0.610018
Nutrient	Catechin	-0.02	0.02	0.98	(0.94, 1.02)	0.86	1.2	0.363	0.615261
Nutrient	Dairy protein	-0.02	0.02	0.98	(0.94, 1.02)	0.49	1.41	0.369	0.622835
Nutrient	Glucoerucin	-0.02	0.02	0.98	(0.95, 1.02)	0.03	1.05	0.377	0.622835
Nutrient	Starch	-0.03	0.03	0.97	(0.92, 1.03)	0.55	2.5	0.379	0.622835
Nutrient	Cysteine	0.03	0.04	1.03	(0.96, 1.11)	0.66	3.76	0.38	0.625471
Nutrient	Total retinol	-0.02	0.02	0.98	(0.94, 1.02)	0.81	1.32	0.384	0.634352
Nutrient	Total theaflavins and polymers proanthocyanidis	-0.02	0.02	0.98	(0.94, 1.02)	0.82	1.12	0.393	0.635691
Nutrient	Sucrose	0.02	0.03	1.02	(0.97, 1.08)	0.9	2.04	0.396	0.641346
Nutrient	Tyrosine	0.03	0.04	1.03	(0.96, 1.10)	0.94	3.43	0.402	0.641346
Nutrient	Flavonoids (no proanthocyanidins)	-0.02	0.02	0.98	(0.95, 1.02)	0.9	1.09	0.405	0.641346
Nutrient	Taurine	0.02	0.02	1.02	(0.97, 1.07)	0.98	1.42	0.406	0.641346
Food	Peach/apricot	0.02	0.02	1.02	(0.98, 1.06)	0.63	1.09	0.408	0.6673
Nutrient	Total choline (no betaine)	0.03	0.03	1.03	(0.96, 1.09)	0.53	2.79	0.431	0.680488
Nutrient	Total omega 3	-0.02	0.03	0.98	(0.93, 1.03)	0.18	1.96	0.445	0.680488
Nutrient	Epigallocatechin	-0.01	0.02	0.99	(0.95, 1.02)	0.95	1.04	0.446	0.687866
Nutrient	Natural sugar	-0.02	0.03	0.98	(0.93, 1.03)	0.58	1.74	0.455	0.689584
Food	1% -2% milk	-0.01	0.02	0.99	(0.95, 1.02)	0.51	1.03	0.458	0.691048
Nutrient	Dietary copper	-0.02	0.03	0.98	(0.92, 1.04)	0.32	2.79	0.462	0.698823
Nutrient	Valine	0.03	0.04	1.03	(0.96, 1.10)	0.99	3.43	0.47	0.700262
Food	English muffins/bagels/rolls	-0.01	0.02	0.99	(0.95, 1.03)	0.76	1.09	0.474	0.712185
Nutrient	Sugar from fruit juice	-0.01	0.02	0.99	(0.95, 1.03)	0.76	1.14	0.49	0.712185
Nutrient	Choline from phosphocholine	-0.02	0.03	0.98	(0.94, 1.03)	0.69	1.75	0.49	0.712185
Nutrient	Asparagine	0.02	0.03	1.02	(0.96, 1.10)	0.67	3.24	0.491	0.714648
Nutrient	Sum of sulfur from methionine and cysteine	0.02	0.03	1.02	(0.96, 1.09)	0.7	2.69	0.495	0.720931
Nutrient	Biochanin A	-0.01	0.02	0.99	(0.95, 1.03)	0.74	1.13	0.503	0.720931
Nutrient	Caffeine	0.01	0.02	1.01	(0.97, 1.06)	0.57	1.1	0.507	0.720931
Nutrient	Fiber from cruciferous veg	-0.01	0.02	0.99	(0.95, 1.03)	0.14	1.1	0.508	0.720931
Food	Chowder/cream soup	0.01	0.02	1.01	(0.97, 1.05)	0.78	1.09	0.509	0.720931
Nutrient	Phenylalanine	0.02	0.04	1.02	(0.95, 1.10)	0.93	3.89	0.511	0.723186
Nutrient	Cystine	-0.02	0.04	0.98	(0.91, 1.05)	0.33	3.76	0.519	0.723186
Type	Exposure	Effect size	SE(effect size)	Hazard ratio	95% CI	P-value of PH	VIF	P-value	FDR
Nutrient	Total flavan-3-ols	-0.01	0.02	0.99	(0.95, 1.03)	0.83	1.08	0.52	0.723186
Nutrient	Epicatechin 3-gallate	-0.01	0.02	0.99	(0.95, 1.03)	0.98	1.03	0.52	0.732547
Nutrient	Glucobrassicin	-0.01	0.02	0.99	(0.95, 1.03)	0.04	1.08	0.531	0.735181
Food	Tea	-0.01	0.02	0.99	(0.95, 1.03)	0.71	1.03	0.535	0.735181
Food	Yams or sweet potatoes	-0.01	0.02	0.99	(0.95, 1.03)	0.04	1.09	0.539	0.735181
Nutrient	Dairy vitamin D	-0.01	0.02	0.99	(0.95, 1.03)	0.06	1.19	0.54	0.744138
Food	Tomato sauce	0.01	0.02	1.01	(0.97, 1.06)	0.65	1.17	0.55	0.750054
Nutrient	Glucoerysolin	0.01	0.02	1.01	(0.97, 1.05)	0.84	1.07	0.558	0.761837
Nutrient	Aspartic acid	0.02	0.03	1.02	(0.95, 1.09)	0.79	3.33	0.572	0.767403
Nutrient	Gluten	-0.01	0.03	0.99	(0.94, 1.04)	0.95	1.86	0.581	0.767403
Food	Decaffeinated coffee	-0.01	0.02	0.99	(0.95, 1.03)	0.18	1	0.582	0.770117
Nutrient	Gluconasturtiin	-0.01	0.02	0.99	(0.95, 1.03)	0	1.06	0.589	0.770117
Nutrient	Total glucosinolates	-0.01	0.02	0.99	(0.95, 1.03)	0.03	1.09	0.59	0.771649
Nutrient	Bergapten	-0.01	0.02	0.99	(0.95, 1.03)	0.15	1.09	0.596	0.771649
Food	Blueberries	-0.01	0.02	0.99	(0.95, 1.03)	0.89	1.06	0.597	0.771649
Nutrient	Serine	0.02	0.04	1.02	(0.95, 1.10)	0.77	3.97	0.599	0.771649
Food	Onions as a garnish	-0.01	0.02	0.99	(0.95, 1.03)	0.55	1.05	0.603	0.771649
Food	Potatoes, baked/boiled/mashed	0.01	0.02	1.01	(0.97, 1.05)	0.26	1.22	0.603	0.771649
Food	Crackers	-0.01	0.02	0.99	(0.95, 1.03)	0.47	1.09	0.608	0.771649
Nutrient	Glucose	0.01	0.03	1.01	(0.96, 1.07)	0.4	1.89	0.611	0.771649
Food	Ice cream	-0.01	0.02	0.99	(0.95, 1.03)	0.13	1.09	0.613	0.771649
Food	Cooked onions	-0.01	0.02	0.99	(0.95, 1.03)	0.42	1.05	0.614	0.771649
Food	Grapefruit and juice	-0.01	0.02	0.99	(0.95, 1.03)	0.05	1.04	0.616	0.771649
Food	Pizza	-0.01	0.02	0.99	(0.95, 1.03)	0.34	1.18	0.617	0.777807
Food	Cooked spinach	0.01	0.02	1.01	(0.97, 1.05)	0.6	1.05	0.627	0.777807
Nutrient	Gallocatechin	-0.01	0.02	0.99	(0.95, 1.03)	0.98	1.02	0.629	0.777807
Nutrient	Sulfur from cysteine	-0.01	0.03	0.99	(0.93, 1.04)	0.42	2.35	0.63	0.778256
Food	Margarine	0.01	0.02	1.01	(0.97, 1.05)	0.73	1.08	0.633	0.783532
Nutrient	4-Methoxyglucobrassicin	-0.01	0.02	0.99	(0.95, 1.03)	0.03	1.09	0.642	0.788099
Nutrient	Total potassium	-0.01	0.03	0.99	(0.93, 1.05)	0.85	2.81	0.649	0.791577
Nutrient	Carbohydrate from potato	0.01	0.02	1.01	(0.97, 1.05)	0.62	1.31	0.655	0.791577
Food	Pancakes or waffles	0.01	0.02	1.01	(0.97, 1.05)	0.99	1.1	0.657	0.80853
Nutrient	Cyanidin	-0.01	0.02	0.99	(0.95, 1.03)	0.41	1.21	0.68	0.80853
Nutrient	Theaflavin	-0.01	0.02	0.99	(0.95, 1.03)	0.98	1.02	0.68	0.817481
Food	Cream	0.01	0.02	1.01	(0.97, 1.05)	0.4	1.04	0.692	0.823729
Nutrient	Proline	0.01	0.04	1.01	(0.94, 1.09)	0.67	3.91	0.701	0.835108
Food	banana	-0.01	0.02	0.99	(0.95, 1.03)	0.76	1.13	0.717	0.835108
Nutrient	Linolenic acid	-0.01	0.03	0.99	(0.93, 1.05)	0.72	2.51	0.72	0.835108
Nutrient	Glucoiberin	0.01	0.02	1.01	(0.97, 1.05)	0.05	1.09	0.722	0.835134
Food	Cake	0.01	0.02	1.01	(0.97, 1.05)	0.71	1.18	0.724	0.848193
Nutrient	Carbohydrates	0.01	0.04	1.01	(0.93, 1.10)	0.77	5.16	0.745	0.848193
Nutrient	Natural vitamin B6	-0.01	0.03	0.99	(0.93, 1.05)	0.52	2.65	0.747	0.848193
Food	Beans or lentils	0.01	0.02	1.01	(0.97, 1.05)	0.71	1.1	0.747	0.848193
Food	Other fish	0.01	0.02	1.01	(0.97, 1.05)	0.38	1.04	0.749	0.857074
Nutrient	Glutamine	0.01	0.04	1.01	(0.93, 1.10)	0.81	4.62	0.761	0.861577
Nutrient	Vegetable fiber	-0.01	0.02	0.99	(0.95, 1.04)	0.01	1.36	0.769	0.866778
Nutrient	Delta tocopherol	-0.01	0.03	0.99	(0.94, 1.04)	0.83	1.88	0.78	0.866778
Food	Other cooked cereal	0.01	0.02	1.01	(0.97, 1.04)	0.36	1.03	0.781	0.888184
Nutrient	Dietary zinc	0.01	0.03	1.01	(0.95, 1.07)	0.15	2.71	0.808	0.893218
Food	Cauliflower	0	0.02	1	(0.96, 1.03)	0.24	1.04	0.816	0.907697
Food	Brown rice	0	0.02	1	(0.96, 1.05)	0.35	1.05	0.838	0.907697
Nutrient	Glucoibervirin	0	0.02	1	(0.97, 1.04)	0.16	1.06	0.84	0.907697
Food	Shrimp, lobster, scallops	0	0.02	1	(0.97, 1.04)	0.85	1.05	0.841	0.915497
Food	Egg	0	0.02	1	(0.96, 1.04)	0.35	1.12	0.853	0.9234
Food	Cottage ricotta cheese	0	0.02	1	(0.96, 1.04)	0.04	1.05	0.866	0.9234
Food	Chicken liver	0	0.02	1	(0.96, 1.03)	0.97	1.01	0.868	0.924859
Food	Cooked carrot	0	0.02	1	(0.97, 1.04)	0.49	1.09	0.872	0.939649
Nutrient	Epicatechin	0	0.02	1	(0.96, 1.04)	0.89	1.19	0.893	0.950953
Nutrient	Glucoraphenin	0	0.02	1	(0.96, 1.03)	0.14	1.03	0.91	0.950953
Food	Cantaloupe	0	0.02	1	(0.97, 1.04)	0.11	1.04	0.912	0.971014
Food	Strawberries	0	0.02	1	(0.96, 1.04)	0.57	1.06	0.938	0.97251
Food	Non-dairy coffee whitener	0	0.02	1	(0.97, 1.04)	0.07	1.01	0.943	0.97251
Nutrient	Sum of betaine and choline	0	0.03	1	(0.93, 1.07)	0.82	3.19	0.946	0.976407
Nutrient	Dietary retinol	0	0.02	1	(0.96, 1.04)	0.42	1.21	0.955	0.976407
Nutrient	22:5 fatty acid	0	0.02	1	(0.96, 1.04)	0.74	1.12	0.956	0.978103
Nutrient	Carbohdyrate from legumes	0	0.02	1	(0.96, 1.05)	0.04	1.28	0.962	0.978651
Food	Potato chips or corn chips	0	0.02	1	(0.96, 1.04)	0.27	1.13	0.967	0.978651
Food	Kale	0	0.02	1	(0.96, 1.04)	0.1	1.05	0.969	0.985488
Nutrient	Gamma tocotrienol	0	0.02	1	(0.96, 1.05)	0.61	1.29	0.98	0.995917
Food	Chicken/turkey, without skin	0	0.02	1	(0.96, 1.04)	0.96	1.04	0.995	0.995864

## Sheet: Figures 3-b and 4-b
Exposure	Label	direction	HR	w.wine	o.&.v	yog	carrot.r	liq	r.wine	donut	hotdog_all	wh.br	a.j	nuts	ALL_proc.mts_BOLOGNA	all_hamburger	cold.cer	ALL_Sugar_bev	raisgrp
				White wine	Salad drsng	Yogurt	Raw carrot	Liquor	Red wine	Donut	Hotdog	White bread	Apple juice	Peanut	Processed meat	Hamburger	Cold cereal	Sugar bev	Raisins/grapes
				0	0	0	0	0	0	1	1	1	1	0	1	1	0	1	0
				0.885152	0.900992	0.899274	0.91009	0.921755	0.912647	1.07645	1.07412	1.07697	1.06717	0.928677	1.06881	1.06934	0.935617	1.06831	0.934079
Added Bran from wheat, rice, oat, corn	Added bran	0	0.874694	0	0	0	0	0	0	0	0	0	0	0	0	0	31.18	0	0
Alcohol	Alcohol	0	0.877651	37.11	0	0	0	25.26	29.59	0	0	0	0	0	0	0	0	0	0
Alpha Tocotrienol	a-tocot	0	0.921023	0	0.34	0.08	0	0	0	5.93	0	0.09	0	0	0	0	13.17	0	0.02
Animal Fat	Animal Fat	1	1.16877	0	0	3.16	0	0	0	0.02	3.09	0	0	0	6.09	6.29	0	0	0
Animal MUFA	A-MUFA	1	1.17125	0	0	2.57	0	0	0	0.13	4.16	0	0	0	8.2	8.14	0	0	0
Apigenin	Apigenin	0	0.924755	0	0.75	0	0	0	22.45	0	0	0	0	0	0	0	0	0	0
Beta Tocopherol	b-tocoph	0	0.906314	0	4.66	0.04	0.29	0	0	0.85	0	1.24	0	3.07	0	0	13.59	0	0
Beta Tocotrienol	b-tocot	0	0.917934	0	4.45	0.01	0	0	0	0.24	0	0.74	0	0	0	0	27.58	0	0
Carbohydrate from Milled Whole Grain	Milled carb	0	0.906309	0	0	0	0	0	0	0.19	0	0	0	0	0	0	0	0	0
Carbohydrate from Wholegrain	Wholegrain carb	0	0.912313	0	0	0	0	0	0	0.13	0	0	0	0	0	0	0	0	0
Cereal Fiber	Cereal Fiber	0	0.907764	0	0	0	0	0	0	0.43	0	2.62	0	0	0	0	24.93	0	0
Cholesterol	Cholesterol	1	1.0962	0	0.12	1.71	0	0	0	0.08	1.17	0	0	0	1.57	4.67	0	0	0
Dietary Folate	D-folate	0	0.900226	0.03	0	0.56	0.21	0	0.02	0.18	0.03	1.04	0	0.52	0.02	0.12	10.15	0.12	0.03
Dietary Manganese	D-manganese	0	0.909749	0.74	0.02	0.54	0.34	0.03	0.62	0.15	0.06	0.99	0.17	1.75	0.04	0.03	11.46	0.68	0.29
Dietary Tocopherols	D-tocopherol	0	0.878756	0	4.77	0.2	0.27	0	0	1.47	0.04	0.59	0.06	2.8	0.05	0.22	6.39	0.05	0.1
Discretionary Liquid Fat	Disc Liq fat	0	0.864203	0	9.86	0.05	0	0	0	0.25	0	0.8	0	5.25	0	0	0.34	0	0
Discretionary Solid Fat	Disc Sol fat	1	1.1812	0	0	3.25	0	0	0	1.68	2.49	0	0	0	5.6	2.54	0.07	0	0
Heme Iron	Heme Iron	1	1.08267	0	0	0	0	0	0	0	3.04	0	0	0	3.06	15.12	0	0	0
Hydroxyproline	Hydroxyproline	1	1.11594	0	0	0	0	0	0	0	3.84	0	0	0	6.84	18.55	0	0	0
Isorhamnetin	Isorhamnetin	0	0.91061	0	0.4	0	0	0	1.01	0	0	0	0	0	0	0	0	0	0.63
Myristic fatty acid	Myristic acid	1	1.09597	0	0	4.99	0	0	0	0.16	1.21	0	0	0.09	1.44	2.81	0.14	0	0
Natural Bran	Natural Bran	0	0.92447	0	0	0	0	0	0	0	0	0	0	0	0	0	27.98	0	0
Natural Germ	Natural Germ	0	0.920961	0	0	0	0	0	0	0	0	0	0	0	0	0	20.97	0	0
Palmitic fatty acid	Palmitic acid	1	1.14928	0	2.25	1.98	0.03	0	0	1.08	1.45	0.27	0.02	1.64	3.32	3.13	0.71	0.01	0.04
Palmitoleic fatty acid	Palmitoleic acid	1	1.1744	0	2.1	1.64	0	0	0	0.09	3.48	0	0	0.17	5.47	6.51	0.12	0	0.08
Phytate	Phytate	0	0.882207	0.28	0	0.51	0.08	0	0.23	0.7	0	0.52	0	3.47	0	0	11.05	0.31	0.28
Plant MUFA	P-MUFA	0	0.899506	0	8.48	0.03	0.01	0	0	0.84	0	0.35	0.01	6.41	0	0	0	0	0.01
Sodium	Na	1	1.1433	0.06	5.04	1.76	0.31	0	0.03	0.51	1.97	2.55	0.02	0.55	1.95	0.39	3.78	0.18	0.02
Stearic fatty acid	Stearic acid	1	1.14828	0	1.17	1.8	0	0	0	0.4	1.72	0.55	0	1.03	3.63	4.29	0.16	0	0.02
Supplemental or Fortified Folic Acid	S-folic acid	0	0.921631	0	0	0.02	0	0	0	0.18	0	1.29	0	0	0	0	15.41	0	0
Supplemental Selenium	S-selenium	0	0.923077	0	0	0	0	0	0	0	0	0	0	0	0	0	0	0	0
Synthetic Vitamin B6	Syn Vit B6	0	0.935713	0	0	0	0	0	0	0	0	0	0	0	0	0	79.04	0	0
Total Manganese	T-manganese	0	0.920344	0.55	0.01	0.4	0.26	0.02	0.46	0.11	0.04	0.74	0.12	1.31	0.03	0.03	8.56	0.5	0.22
Total Saturated Fat	T-saturated fat	1	1.15764	0	1.6	2.52	0.02	0	0	0.73	1.43	0.28	0.01	1.57	2.87	3.15	0.52	0.01	0.03
Trans 16:1	Trans 16:1	1	1.1859	0	0	3.89	0	0	0	0.53	4.39	0	0	0	5.28	11.21	0	0	0
Trans 18:1	Trans 18:1	1	1.09495	0	1.57	1.39	0	0	0	2.67	1.46	2.31	0	0	1.91	3.61	0	0	0
Trans 18:2	Trans 18:2	1	1.11712	0	13.56	0	0	0	0	1.4	0	0	0	0	0	0	0	0	0

## Sheet: Supplementary Figure 2
Exposure	Linear Model			Non-linear Model			Difference in AIC	% of Difference in AIC
	HR	P-value	AIC	HR	P-value	AIC
Alcohol	0.877651	4.97915e-11	58554.4	0.876864	3.67877e-11	58552.5	-1.9303	-0.00329659
Added bran from wheat, rice, oat, corn	0.874694	5.56063e-10	58559.4	0.87489	5.89888e-10	58558.2	-1.15845	-0.00197825
Trans 16:1	1.1859	9.59153e-10	58561.1	1.18696	7.81256e-10	58559.4	-1.68606	-0.00287915
Discretionary liquid fat	0.864203	1.3304e-09	58561.4	0.863396	1.0354e-09	58559.6	-1.78011	-0.00303972
Animal MUFA	1.17125	1.42181e-08	58565.6	1.17068	1.57333e-08	58564.6	-1.09359	-0.00186729
Discretionary solid fat	1.1812	3.82454e-08	58567.5	1.18198	3.36691e-08	58566	-1.55779	-0.00265982
White wine	0.885152	4.14e-08	58565.8	0.884724	3.67e-08	58564.2	-1.57483	-0.00268899
Palmitoleic acid	1.1744	4.41836e-08	58567.9	1.174	4.70485e-08	58566.7	-1.17437	-0.00200514
Animal fat	1.16877	6.73099e-08	58568.7	1.16832	7.21891e-08	58567.6	-1.15588	-0.00197354
Salad/oil and vinegar dressing	0.900992	3.41e-07	58571.8	0.900918	3.34e-07	58570.5	-1.3474	-0.00230043
Yogurt	0.899274	1.37e-06	58573.8	0.898953	1.28e-06	58572.3	-1.4466	-0.00246971
Phytate	0.882207	4.00668e-06	58576.6	0.882172	3.95572e-06	58575.3	-1.31855	-0.00225098
Stearic acid	1.15669	4.25006e-06	58576.7	1.15674	4.21118e-06	58575.4	-1.32191	-0.00225672
Carbohydrate from milled wholegrain	0.906309	5.03433e-06	58577.2	0.906276	4.95473e-06	58575.9	-1.32264	-0.00225794
Sodium	1.1433	5.11022e-06	58577.5	1.14313	5.23121e-06	58576.3	-1.24007	-0.00211697
Raw carrots	0.91009	6.33e-06	58577.2	0.910315	6.71e-06	58576.1	-1.18331	-0.00202009
Total saturated fat	1.15764	1.19943e-05	58578.8	1.15744	1.22457e-05	58577.5	-1.25818	-0.00214785
Hydroxyproline	1.11594	1.25845e-05	58578.9	1.11563	1.32664e-05	58577.7	-1.18756	-0.00202729
Isorhamnetin	0.91061	1.59161e-05	58579.4	0.909792	1.32964e-05	58577.7	-1.63905	-0.002798
Liquor	0.921755	2.06e-05	58579	0.921215	1.79e-05	58577.4	-1.59365	-0.00272051
Carbohydrate from wholegrain	0.912313	2.45613e-05	58580.2	0.912248	2.4076e-05	58578.8	-1.32771	-0.00226649
Cereal fiber	0.907764	4.04412e-05	58581	0.908108	4.3096e-05	58579.9	-1.16302	-0.00198532
Red wine	0.912647	4.28e-05	58579.9	0.911851	3.63e-05	58578.2	-1.66804	-0.00284746
Trans 18:2	1.11712	4.47746e-05	58581.6	1.11859	3.64725e-05	58580	-1.682	-0.00287121
Dietary tocopherols	0.878756	5.7136e-05	58581.8	0.878507	5.49329e-05	58580.4	-1.37128	-0.0023408
Palmitic acid	1.14928	7.00567e-05	58582.1	1.14911	7.10693e-05	58580.9	-1.27128	-0.00217008
Dietary folate	0.900226	8.32939e-05	58582.5	0.899439	7.29305e-05	58580.9	-1.55381	-0.00265235
Doughnuts	1.07645	9.84e-05	58583.6	1.07713	8.54e-05	58582.1	-1.54935	-0.00264468
Beta tocotrienol	0.917934	0.000107178	58582.9	0.917867	0.000105141	58581.6	-1.32696	-0.0022651
Plant MUFA	0.899506	0.000122335	58583.3	0.898972	0.000111539	58581.8	-1.46447	-0.00249981
Hotdog	1.07412	0.000125562	58583.8	1.07433	0.000120466	58582.4	-1.38545	-0.0023649
White bread	1.07697	0.000161302	58583.8	1.07725	0.000153014	58582.4	-1.39361	-0.00237883
Natural germ	0.920961	0.000177832	58583.9	0.920679	0.000168119	58582.5	-1.3943	-0.00238001
Apigenin	0.924755	0.000178545	58583.8	0.923582	0.000140609	58582	-1.7758	-0.00303121
Beta tocopherol	0.906314	0.000273369	58584.5	0.906665	0.000288128	58583.3	-1.19119	-0.00203328
Natural bran	0.92447	0.000290367	58584.9	0.924245	0.00027702	58583.5	-1.38332	-0.00236123
Supplemental selenium	0.923077	0.000400671	58585.4	0.922483	0.000361287	58583.9	-1.50189	-0.00256359
Apple juice or cider	1.06717	0.000449496	58586.3	1.0673	0.000436439	58584.9	-1.35141	-0.0023067
Dietary manganese	0.909749	0.000482397	58585.8	0.909713	0.000480287	58584.5	-1.3035	-0.00222493
Peanuts	0.928677	0.000491524	58585.3	0.92828	0.000457144	58583.8	-1.45437	-0.00248249
Alpha tocotrienol	0.921023	0.000536759	58586	0.920504	0.000490564	58584.5	-1.46615	-0.00250255
Myristic acid	1.09597	0.000543572	58586.1	1.09566	0.000563903	58584.8	-1.22415	-0.00208949
Cholesterol	1.0962	0.000609474	58586.3	1.09564	0.000653439	58585.2	-1.1561	-0.00197333
Supplemental or fortified folic acid	0.921631	0.000662823	58586.5	0.920624	0.000562113	58584.9	-1.60562	-0.0027406
All processed meats	1.06881	0.000672755	58586.7	1.06874	0.000680125	58585.5	-1.28324	-0.00219033
Trans 18:1	1.09495	0.000693823	58586.5	1.09618	0.000595997	58584.9	-1.59417	-0.00272105
Total manganese	0.920344	0.00087193	58586.9	0.920076	0.000837967	58585.5	-1.37651	-0.00234951
Hamburger	1.06934	0.000953221	58587.2	1.06968	0.000902079	58585.8	-1.40008	-0.00238973
Beverages with sugar	1.06831	0.000970315	58587.3	1.06935	0.000819259	58585.7	-1.6184	-0.00276238
Synthetic vitamin B6	0.935713	0.00101984	58587	0.935665	0.00101084	58585.7	-1.30755	-0.00223182
Cold breakfast cereal	0.935617	0.00102068	58587.2	0.935668	0.00102829	58585.9	-1.27429	-0.00217504
Raisins or grapes	0.934079	0.00108779	58587	0.93451	0.00117387	58585.9	-1.14767	-0.00195892
Heme iron	1.08267	0.00117105	58587.5	1.08209	0.00126595	58586.3	-1.14359	-0.00195194
Food supplemented alpha tocopherol	0.937228	0.00153623	58587.7	0.936982	0.00147324	58586.3	-1.37884	-0.00235346
Cookies	0.936491	0.00155338	58588	0.93742	0.00183438	58587	-0.971901	-0.00165887
Total trans fat	1.08721	0.00204968	58588.5	1.08836	0.00179951	58586.9	-1.55167	-0.00264842
Beef or lamb as a main dish	1.06702	0.00209672	58588.6	1.06674	0.00218434	58587.4	-1.21559	-0.00207479
Total magnesium	0.914707	0.00323697	58589.3	0.913809	0.00291924	58587.8	-1.50047	-0.00256099
Dark m,eat fish	0.941023	0.00331695	58589.1	0.940479	0.00304277	58587.6	-1.46891	-0.00250714
Dietary choline from phosphatidylcholine	1.08664	0.00339556	58589.5	1.08584	0.00369704	58588.4	-1.1296	-0.00192799
Broccoli	0.943365	0.00368894	58589.5	0.943514	0.00378077	58588.3	-1.24985	-0.00213324
Vegetable protein	0.905776	0.00371646	58589.6	0.905423	0.00357954	58588.2	-1.36644	-0.00233223
Total flavones	0.94051	0.00381013	58589.6	0.940269	0.00365912	58588.3	-1.3764	-0.00234923
Choline from sphingomyelin	1.07988	0.00413841	58589.8	1.07952	0.00431438	58588.6	-1.2125	-0.00206948
Romaine or leaf lettuce	0.943454	0.00418213	58589.7	0.94289	0.00382153	58588.2	-1.46815	-0.00250581
Glucoraphanin	0.945346	0.00426938	58589.9	0.945431	0.00433044	58588.6	-1.26888	-0.0021657
Total vitamin E	0.933864	0.00435911	58589.9	0.933168	0.00396062	58588.4	-1.48092	-0.00252761
Other nuts	0.9392	0.00448101	58589.6	0.938137	0.00383239	58588	-1.61415	-0.00275501
Olive oil	0.943487	0.00454903	58589.8	0.942459	0.00388473	58588.2	-1.59839	-0.00272809
Eicosenoic acid	0.93742	0.0045554	58589.8	0.936572	0.00403256	58588.3	-1.53729	-0.00262382
Dietary magnesium	0.912447	0.0047475	58590	0.911929	0.00449935	58588.6	-1.40235	-0.0023935
Fiber from legumes	0.940772	0.00497722	58590.1	0.939505	0.00412311	58588.5	-1.64273	-0.00280377
Vegetable fat	0.921389	0.00518413	58590.2	0.921145	0.00502731	58588.9	-1.34764	-0.00230011
Total fiber	0.92638	0.00554905	58590.3	0.926463	0.00559413	58589	-1.28094	-0.00218626
Pie	1.05512	0.00694396	58590.9	1.05496	0.00711224	58589.7	-1.24815	-0.00213027
Plain water	1.05469	0.00793287	58591	1.05457	0.00806525	58589.7	-1.25653	-0.00214458
Neoglucobrassicin	0.949204	0.00827162	58591	0.949251	0.00833026	58589.8	-1.28236	-0.00218866
Total isoflavones	0.945406	0.00856792	58591.1	0.944828	0.00788629	58589.6	-1.45187	-0.00247798
String beans	1.05298	0.00883038	58591.2	1.05277	0.00910285	58590	-1.24247	-0.00212057
Dietary alpha tocopherol	0.925121	0.00983362	58591.3	0.924641	0.00934511	58589.9	-1.39782	-0.00238571
Whole grains	0.948143	0.0102794	58591.2	0.948567	0.0109187	58590	-1.18149	-0.00201649
Supplemental iodine	0.945049	0.0115699	58591.6	0.94443	0.0106638	58590.2	-1.44899	-0.00247303
Quercetin	0.947059	0.0122424	58591.7	0.94678	0.011797	58590.4	-1.36179	-0.0023242
Hesperetin	0.951591	0.0130852	58591.9	0.952016	0.0139169	58590.7	-1.18212	-0.00201754
Glucobarbarin	0.950378	0.0142889	58591.9	0.950464	0.0144598	58590.6	-1.27274	-0.00217221
Wholegrain bread	0.95343	0.0170289	58592.3	0.953591	0.0174072	58591.1	-1.26131	-0.00215268
Glucobrassicanapin	0.952945	0.0172211	58592.3	0.953014	0.0173885	58591	-1.27686	-0.00217922
Total calcium	0.947892	0.0176759	58592.4	0.946971	0.0157336	58590.9	-1.51957	-0.00259346
Carbohydrate from intact wholegrain	0.951973	0.0184283	58592.5	0.951708	0.0177746	58591.1	-1.35396	-0.00231081
Total beta carotene	0.95005	0.0188615	58592.5	0.949428	0.0174092	58591.1	-1.44231	-0.0024616
Ketchup or red chili sauce	0.951877	0.0191536	58592.4	0.951102	0.0173563	58590.9	-1.47465	-0.0025168
Proanthocyanidin, 7-10mers	0.95076	0.0199721	58592.6	0.950527	0.0193587	58591.2	-1.35614	-0.00231453
Total furocoumarins	0.955464	0.0202951	58592.7	0.955561	0.0205713	58591.4	-1.27397	-0.00217428
Cream cheese	1.04429	0.0203511	58592.8	1.04435	0.0201787	58591.5	-1.30905	-0.00223415
Dietary long chain fatty acid	0.954061	0.021173	58592.7	0.953536	0.019735	58591.2	-1.4288	-0.00243853
Total flavanones	0.954333	0.0215487	58592.7	0.954696	0.0226211	58591.5	-1.20961	-0.00206444
Total dietary omega 3 (no alpha 18:3)	0.9542	0.0215647	58592.7	0.953659	0.0200623	58591.3	-1.432	-0.00244399
Crude fiber	0.940911	0.022344	58592.8	0.940476	0.0213404	58591.4	-1.37987	-0.00235501
Dairy fat	1.05633	0.022363	58592.8	1.05629	0.0224469	58591.5	-1.2867	-0.00219601
Total fat	1.09289	0.0226207	58592.8	1.09205	0.0238039	58591.6	-1.20535	-0.00205717
Dihydrovitamin K	1.05783	0.0231689	58592.9	1.05905	0.0205365	58591.3	-1.51393	-0.00258381
6'7'-Dihydroxybergamottin	0.956549	0.0233091	58592.9	0.956662	0.0236723	58591.6	-1.27018	-0.0021678
Total vitamin A	0.949683	0.0237286	58592.9	0.949114	0.0221844	58591.5	-1.41774	-0.00241965
Maltose	1.05943	0.0244675	58593	1.05925	0.0248539	58591.7	-1.26837	-0.00216471
Beef/pork/lamb as a sandwich	1.04896	0.0245646	58593	1.04915	0.024021	58591.7	-1.33558	-0.00227942
Cooked oatmeal/oatbran	0.955987	0.0246541	58592.9	0.956048	0.0248368	58591.6	-1.27768	-0.00218061
Total flavonols	0.953148	0.0250899	58593	0.952878	0.0242838	58591.6	-1.35223	-0.00230784
Genistein	0.952969	0.0259476	58592.9	0.952294	0.0239233	58591.5	-1.44582	-0.00246756
Avocado	0.954808	0.0274	58592.9	0.954287	0.0256669	58591.4	-1.42139	-0.00242588
Chicken or turkey, with skin	1.04531	0.0282271	58593.3	1.04573	0.0268098	58591.9	-1.38338	-0.00236099
Proanthocyanidin, 4-6mers	0.952	0.0283595	58593.2	0.951752	0.0275075	58591.8	-1.35339	-0.00230981
Oxalate	0.95159	0.0307062	58593.3	0.951276	0.0296071	58592	-1.36115	-0.00232304
Muffins or biscuits	1.04319	0.0315634	58593.5	1.04368	0.0297317	58592.1	-1.39904	-0.0023877
Bergamottin	0.958895	0.032272	58593.4	0.959005	0.0327392	58592.2	-1.27268	-0.00217205
Naringenin	0.957969	0.0331849	58593.5	0.958153	0.0339663	58592.2	-1.25779	-0.00214664
Proanthocyanidin, polymers	0.955423	0.0348138	58593.6	0.954907	0.0326857	58592.1	-1.4108	-0.00240777
Malvidin	0.957882	0.034828	58593.6	0.957279	0.0322545	58592.1	-1.43212	-0.00244416
Total vitamin B12	0.954524	0.0362029	58593.6	0.953699	0.0329702	58592.2	-1.46252	-0.00249603
Capric acid	1.05159	0.0363332	58593.6	1.05118	0.0378025	58592.4	-1.22509	-0.00209082
Dietary vitamin D	0.954499	0.0373355	58593.7	0.95413	0.0357687	58592.3	-1.36862	-0.00233578
Dietary iron	0.942695	0.037471	58593.6	0.942614	0.0371782	58592.3	-1.30775	-0.0022319
Tofu or soybeans	0.951636	0.0411037	58593.5	0.951338	0.0399887	58592.1	-1.34733	-0.00229946
Gamma tocopherol	0.943521	0.0411752	58593.9	0.943911	0.0426298	58592.6	-1.23248	-0.00210343
Glycitein	0.955337	0.0419078	58593.7	0.954664	0.0390171	58592.2	-1.42893	-0.00243871
Prune	0.961178	0.042115	58593.7	0.96209	0.0471795	58592.6	-1.08192	-0.00184648
Animal protein	1.05875	0.0439809	58594	1.05824	0.0458172	58592.7	-1.2204	-0.00208281
Punch	1.03904	0.0448323	58594.1	1.03967	0.0415202	58592.6	-1.42598	-0.00243365
Glucocheirolin	1.03793	0.0451258	58594.1	1.03751	0.0475435	58592.9	-1.20747	-0.00206073
Epiprogoitrin	0.958739	0.0458577	58593.9	0.958844	0.0464135	58592.6	-1.27292	-0.00217244
Pork as a main dish	1.04021	0.0460142	58594.1	1.03973	0.0486979	58592.9	-1.20232	-0.00205194
Isoflavones (no biochanin A or formononetin)	0.958881	0.0464686	58594	0.958241	0.0431848	58592.6	-1.42538	-0.00243263
Luteolin	0.95954	0.0485023	58594.1	0.959799	0.049973	58592.9	-1.24527	-0.00212524
Brussels sprouts	1.0369	0.0486335	58594.2	1.03654	0.0508609	58593	-1.22034	-0.0020827
Dietary thiamine	0.93465	0.048717	58594.1	0.934251	0.0473203	58592.8	-1.34101	-0.00228865
Caproic acid	1.04572	0.0488646	58594.2	1.04535	0.0506717	58592.9	-1.23137	-0.00210152
Candy bar	1.03712	0.0516266	58594.3	1.03727	0.0506625	58593	-1.32825	-0.00226685
Total free choline	0.943681	0.0520391	58594.2	0.942574	0.0476052	58592.8	-1.45695	-0.00248652
Apple and pear	0.961279	0.0524434	58594.2	0.96153	0.0540211	58593	-1.24552	-0.00212568
Sinigrin	1.03928	0.0532624	58594.3	1.03902	0.0548016	58593	-1.24607	-0.00212661
Tomato juice or V-8	1.03516	0.0533691	58594.4	1.03474	0.0562735	58593.2	-1.20269	-0.00205257
Total phospherous	0.935262	0.053864	58594.3	0.934745	0.0519254	58592.9	-1.35773	-0.00231716
Pasta	0.960277	0.0585433	58594.4	0.960524	0.060191	58593.2	-1.2519	-0.00213656
Canned tuna	0.962142	0.0590938	58594.4	0.962272	0.0599883	58593.1	-1.27175	-0.00217044
Daidzein	0.961168	0.0591135	58594.4	0.960537	0.0551398	58593	-1.41872	-0.00242125
Menaquinone vitamin K2 (4 isoprenoid residues)	1.04437	0.060206	58594.5	1.04459	0.0589569	58593.2	-1.32822	-0.0022668
Corn	1.03793	0.0629793	58594.6	1.038	0.0625666	58593.3	-1.30611	-0.00222906
Glucoalyssin	0.963345	0.0646918	58594.6	0.963306	0.0644013	58593.3	-1.30234	-0.00222264
Choline derivative betaine	0.953981	0.0660906	58594.6	0.954375	0.068469	58593.4	-1.2338	-0.00210565
Total long chain fatty acid	0.963521	0.0666059	58594.6	0.962494	0.0592793	58593.1	-1.50279	-0.00256471
Linoleic acid	0.945522	0.0672369	58594.7	0.945482	0.0669733	58593.4	-1.30113	-0.00222056
Total polyunsaturated fat	0.943953	0.0689459	58594.7	0.943667	0.0674564	58593.4	-1.33242	-0.00227396
Protein	0.953197	0.068987	58594.7	0.953466	0.0708822	58593.5	-1.22145	-0.00208457
Omega 3 (20:5+22:6, no alpha 18:3)	0.963992	0.0700776	58594.7	0.962954	0.0623602	58593.2	-1.50237	-0.00256401
Dietary choline	1.06452	0.070223	58594.7	1.06317	0.0762349	58593.6	-1.15161	-0.00196538
Total vitamin C	0.961186	0.0704913	58594.7	0.960721	0.0670714	58593.4	-1.38163	-0.00235794
Gluconapin	1.03478	0.072089	58594.8	1.03443	0.0749368	58593.6	-1.23114	-0.0021011
Proanthocyanidin, dimers	0.962642	0.074347	58594.8	0.962676	0.0745849	58593.5	-1.29028	-0.00220204
Coffee	0.96584	0.0753389	58594.9	0.965611	0.0734007	58593.5	-1.33764	-0.00228286
Dietary betaine	0.955546	0.0761168	58594.9	0.955942	0.0787987	58593.6	-1.23559	-0.0021087
Total iron	0.958304	0.0764488	58594.9	0.958411	0.0772473	58593.6	-1.2794	-0.00218346
Added germ from wheat	0.964731	0.0786038	58594.9	0.964771	0.0789433	58593.6	-1.28569	-0.00219421
Total pyridoxine	0.960871	0.0810613	58594.9	0.960116	0.0753564	58593.5	-1.42204	-0.0024269
Low caff beverages	0.964902	0.0828649	58595	0.965045	0.0841538	58593.7	-1.26934	-0.0021663
Choline from phosphatidylcholine	1.04767	0.0838686	58595	1.04694	0.0886355	58593.8	-1.199	-0.00204624
Total zinc	0.960656	0.0850273	58595	0.960753	0.0858851	58593.8	-1.28043	-0.00218522
Dietary niacin	0.947309	0.0867671	58595.1	0.94665	0.0828818	58593.7	-1.37365	-0.00234431
Nitrate	0.964801	0.0920445	58595.2	0.964416	0.0884996	58593.8	-1.3641	-0.00232801
Acrylamide	0.961546	0.0921491	58595.2	0.962317	0.0990802	58594	-1.17047	-0.00199756
Dietary riboflavin	0.951695	0.0957391	58595.2	0.950978	0.0908006	58593.9	-1.3801	-0.00235531
Dietary phosphorous	0.943656	0.0963176	58595.2	0.943127	0.0931556	58593.9	-1.34948	-0.00230306
Bergaptol	0.967959	0.0992951	58595.3	0.968006	0.0997951	58594	-1.28992	-0.00220141
Butyric acid	1.03922	0.101496	58595.3	1.03874	0.105736	58594.1	-1.22752	-0.00209491
Dietary pyridoxine	0.95353	0.101756	58595.3	0.953012	0.0979507	58594	-1.35883	-0.002319
Glycine	1.05514	0.102106	58595.3	1.05421	0.107929	58594.1	-1.20099	-0.00204964
Dietary vitamin A	0.964048	0.105632	58595.4	0.963509	0.100503	58594	-1.37717	-0.00235031
Orange juice	0.968712	0.107021	58595.4	0.969165	0.112219	58594.2	-1.21687	-0.00207673
Added sugar	1.04115	0.107875	58595.4	1.04266	0.0959771	58593.9	-1.49032	-0.00254341
Peas, or lima beans	1.03268	0.108915	58595.5	1.03254	0.110413	58594.2	-1.27267	-0.00217196
Bacon	1.03024	0.116301	58595.6	1.02994	0.11994	58594.3	-1.24541	-0.00212544
Proanthocyanidin, trimers	0.964594	0.11682	58595.6	0.964833	0.119299	58594.3	-1.26177	-0.00215335
DHA fatty acid	0.968784	0.119105	58595.6	0.967938	0.109434	58594.1	-1.43931	-0.00245635
Jams, jellies	0.968935	0.120084	58595.6	0.96898	0.120575	58594.3	-1.29124	-0.00220365
Total vitamin D	0.964359	0.120906	58595.6	0.963306	0.1102	58594.2	-1.44943	-0.00247362
Mayo	0.968714	0.12095	58595.6	0.968558	0.119042	58594.3	-1.32265	-0.00225725
EPA fatty acid	0.969209	0.123144	58595.6	0.967976	0.108934	58594.1	-1.50518	-0.00256876
Histidine	1.05443	0.125877	58595.7	1.05359	0.131737	58594.5	-1.21938	-0.00208101
Alpha carotene	0.968288	0.126083	58595.7	0.9683	0.126246	58594.4	-1.29176	-0.00220454
Other cheese	0.969457	0.126732	58595.7	0.969656	0.12921	58594.4	-1.26893	-0.00216556
Arachadonic acid	1.03646	0.129864	58595.7	1.03562	0.138929	58594.6	-1.18442	-0.00202135
Tomatoes	0.969982	0.13032	58595.7	0.969436	0.123349	58594.3	-1.38748	-0.00236789
Sulfur from methionine	1.04791	0.132496	58595.8	1.04727	0.137697	58594.5	-1.231	-0.00210083
Sherbet or frozen yogurt	0.970578	0.13277	58595.7	0.970731	0.134794	58594.5	-1.27143	-0.00216984
Threonine	1.05228	0.133613	58595.8	1.05152	0.139314	58594.5	-1.22596	-0.00209223
Skim milk	0.970727	0.135792	58595.8	0.970842	0.137328	58594.5	-1.27599	-0.00217762
Candy without chocolate	0.971842	0.136971	58595.8	0.971807	0.136409	58594.5	-1.30457	-0.00222638
Fruit carbohydrate minus juice sugar	0.96813	0.147054	58595.9	0.968524	0.152164	58594.7	-1.24317	-0.00212159
Beef liver	1.02715	0.148163	58596	1.02656	0.157233	58594.8	-1.203	-0.00205305
Total folate	0.965825	0.150569	58595.9	0.965758	0.149789	58594.6	-1.30385	-0.00222515
Total copper	0.964535	0.151845	58596	0.964031	0.146082	58594.6	-1.36041	-0.00232168
Raw spinach	0.970438	0.152439	58595.9	0.969969	0.146119	58594.6	-1.36367	-0.00232724
Dietary beta carotene	0.969368	0.153189	58596	0.968767	0.14521	58594.6	-1.38028	-0.00235559
Caprylic acid	1.03276	0.154249	58596	1.03213	0.162338	58594.8	-1.21561	-0.00207456
Alanine	1.04754	0.155403	58596	1.04662	0.163516	58594.8	-1.21287	-0.00206988
Proanthocyanidin, monomers	0.971558	0.156154	58596	0.971661	0.157743	58594.7	-1.27839	-0.0021817
Whole milk	1.02551	0.161585	58596.1	1.02551	0.161699	58594.8	-1.29381	-0.00220802
Dietary potassium	0.955029	0.163524	58596.1	0.954465	0.158253	58594.7	-1.34862	-0.00230156
French fried potatoes	1.03015	0.165712	58596.1	1.03123	0.151302	58594.7	-1.44139	-0.00245988
Celery	0.973133	0.168736	58596.1	0.973166	0.169242	58594.8	-1.29234	-0.0022055
Lysine	1.0442	0.169247	58596.1	1.04345	0.176544	58594.9	-1.22741	-0.0020947
Green/red peppers	0.97339	0.17055	58596.1	0.973054	0.165193	58594.8	-1.34607	-0.0022972
Dietary free choline	0.957643	0.170751	58596.1	0.956348	0.157952	58594.7	-1.42109	-0.00242522
Lactose	0.971695	0.172134	58596.2	0.971649	0.171355	58594.9	-1.29857	-0.00221613
Total anthocyanidins	0.972212	0.172459	58596.2	0.971391	0.159978	58594.7	-1.41346	-0.0024122
Fruit fiber	0.970754	0.175778	58596.2	0.971027	0.179858	58594.9	-1.26091	-0.00215187
Total MUFA	1.04939	0.175837	58596.2	1.04824	0.185865	58595	-1.21205	-0.00206848
Iceberg or head lettuce	0.973678	0.177721	58596.2	0.974075	0.184453	58595	-1.24122	-0.00211827
Pantothenic acid	0.969213	0.186244	58596.3	0.968404	0.174888	58594.9	-1.39445	-0.00237976
Mixed vegetables	1.02625	0.186681	58596.3	1.02628	0.186119	58595	-1.3017	-0.00222147
Methionine	1.04322	0.194153	58596.3	1.0425	0.201583	58595.1	-1.2357	-0.00210883
Peonidin	0.974078	0.195166	58596.3	0.973354	0.182876	58594.9	-1.39494	-0.00238059
Beta cryptoxanthin	0.972623	0.197481	58596.4	0.973121	0.20583	58595.1	-1.23245	-0.00210328
Tryptophan	1.0474	0.197871	58596.4	1.04695	0.202103	58595.1	-1.26092	-0.00215187
Glycosolated B6	0.969107	0.212506	58596.5	0.968733	0.206932	58595.1	-1.3351	-0.00227847
Dietary omega 6 (no gamma 18:3)	0.96321	0.213254	58596.5	0.963221	0.213279	58595.2	-1.29432	-0.00220887
Other fruit juices	1.02442	0.217629	58596.5	1.02473	0.211755	58595.2	-1.33344	-0.00227562
Dietary calcium	0.969175	0.218805	58596.5	0.969208	0.219247	58595.2	-1.29074	-0.00220276
Peanut butter	0.976233	0.231937	58596.6	0.975908	0.225551	58595.2	-1.33819	-0.00228373
Myricetin	0.975944	0.236198	58596.6	0.975691	0.231378	58595.3	-1.32631	-0.00226345
Progoitrin	1.02314	0.241784	58596.7	1.0228	0.248608	58595.4	-1.25464	-0.00214115
Cabbage	1.02263	0.244071	58596.7	1.02243	0.24816	58595.4	-1.27125	-0.00216948
Dairy calcium	0.974809	0.249609	58596.7	0.974799	0.249319	58595.4	-1.29497	-0.00220997
Formononetin	0.976097	0.249683	58596.7	0.976519	0.258132	58595.4	-1.24778	-0.00212944
Dietary sulfur	1.04425	0.253253	58596.7	1.04354	0.260909	58595.5	-1.24965	-0.00213263
Thearubigins	0.977753	0.25339	58596.7	0.978226	0.263774	58595.5	-1.23528	-0.0021081
Butter	1.02225	0.256652	58596.7	1.02176	0.267217	58595.5	-1.23498	-0.00210759
Lauric acid	1.02524	0.25667	58596.7	1.02487	0.263628	58595.5	-1.25597	-0.00214342
Yellow squash	1.02214	0.259933	58596.8	1.0217	0.269448	58595.5	-1.24233	-0.00212014
White rice	0.976501	0.264737	58596.8	0.97653	0.265331	58595.5	-1.29197	-0.00220485
Isoleucine	1.03795	0.27087	58596.8	1.03727	0.279504	58595.6	-1.24869	-0.00213099
Pelargonidin	0.978542	0.27196	58596.8	0.97786	0.256845	58595.4	-1.3769	-0.00234979
Petunidin	0.978204	0.275817	58596.8	0.977444	0.259361	58595.4	-1.38295	-0.00236011
Popcorn	0.977549	0.281564	58596.8	0.978236	0.296742	58595.6	-1.22042	-0.00208274
Total riboflavin	0.975718	0.283913	58596.9	0.974961	0.269048	58595.5	-1.37196	-0.00234135
Oleic acid	1.03824	0.283925	58596.9	1.03714	0.297759	58595.6	-1.23061	-0.00210013
Thiamine	0.976045	0.290249	58596.9	0.975343	0.276219	58595.5	-1.36544	-0.00233022
Phylloquinone vitamin K1	0.977697	0.293448	58596.9	0.977394	0.286853	58595.6	-1.32857	-0.0022673
Lutein and zeaxanthin	0.977982	0.295016	58596.9	0.97744	0.283228	58595.6	-1.35276	-0.00230858
Dietary phylloquinone vitamin K1	0.977819	0.295891	58596.9	0.977548	0.289949	58595.6	-1.32478	-0.00226083
Total sugar	1.03179	0.300539	58596.9	1.03355	0.275358	58595.5	-1.41848	-0.00242074
Leucine	1.03627	0.308264	58597	1.0354	0.320005	58595.7	-1.2425	-0.00212041
Sweet rolls	1.02026	0.309785	58597	1.02085	0.296129	58595.6	-1.35476	-0.002312
Total flavonoids	0.979186	0.310322	58597	0.979393	0.315283	58595.7	-1.27284	-0.00217219
Alpha linolenic	0.972384	0.311161	58597	0.972119	0.306397	58595.7	-1.31627	-0.00224631
Fructose	1.02588	0.311394	58597	1.02721	0.287742	58595.6	-1.4041	-0.0023962
Dietary vitamin C	0.976989	0.315823	58597	0.977356	0.323703	58595.7	-1.26201	-0.00215371
Napoleiferin	0.980138	0.317059	58597	0.980012	0.313949	58595.7	-1.30788	-0.00223199
Glutamic acid	1.03975	0.317928	58597	1.03888	0.328526	58595.8	-1.24845	-0.00213058
Salsa	0.979534	0.320146	58597	0.979432	0.317807	58595.7	-1.30489	-0.00222689
Carbohydrate from refined grain	1.02694	0.320854	58597	1.02749	0.311203	58595.7	-1.33699	-0.00228166
Dietary vitamin B12	1.02173	0.323414	58597	1.02112	0.337016	58595.8	-1.2405	-0.002117
Delphinidin	0.980693	0.332393	58597.1	0.979981	0.314798	58595.7	-1.3687	-0.00233578
Kaempferol	0.980939	0.333437	58597.1	0.980982	0.334625	58595.8	-1.28918	-0.00220008
Arginine	1.03327	0.333461	58597.1	1.03223	0.348692	58595.8	-1.23364	-0.0021053
Lycopene	1.02083	0.334181	58597.1	1.02051	0.341485	58595.8	-1.26514	-0.00215906
Eggplnt, zucchini, summer squash	0.981044	0.33463	58597.1	0.980759	0.327385	58595.8	-1.32516	-0.00226148
Eriodictyol	0.981734	0.337137	58597.1	0.981873	0.340716	58595.8	-1.28092	-0.00218598
Total dietary omega 3	0.974078	0.33815	58597.1	0.973796	0.332741	58595.8	-1.31785	-0.002249
Delta tocotrienol	0.979109	0.343254	58597.1	0.978498	0.329505	58595.7	-1.35231	-0.0023078
Choline from glycerophosphocholine	0.977311	0.344141	58597.1	0.976801	0.333318	58595.8	-1.33607	-0.00228009
Chocolate bars	1.01854	0.345104	58597.1	1.01877	0.339152	58595.8	-1.3195	-0.00225181
Total niacin	0.978506	0.34629	58597.1	0.977911	0.332966	58595.8	-1.34922	-0.00230253
Oranges	0.981598	0.347262	58597.1	0.981902	0.355353	58595.9	-1.26439	-0.00215777
Beer	0.98204	0.349813	58597.1	0.981753	0.342108	58595.8	-1.32481	-0.00226088
4-Hydroxyglucobrassicin	0.981791	0.353466	58597.2	0.981636	0.349297	58595.8	-1.3101	-0.00223577
Catechin	0.98117	0.363058	58597.2	0.980826	0.354194	58595.9	-1.32706	-0.00226472
Dairy protein	0.980004	0.368588	58597.2	0.980028	0.369076	58595.9	-1.29209	-0.00220503
Glucoerucin	0.982762	0.377374	58597.2	0.982673	0.37486	58595.9	-1.30356	-0.00222461
Starch	0.973255	0.379186	58597.2	0.973594	0.385255	58596	-1.27239	-0.00217141
Cysteine	1.03301	0.379896	58597.2	1.03213	0.392748	58596	-1.25071	-0.00213441
Total retinol	0.98076	0.383693	58597.3	0.980453	0.376098	58595.9	-1.32015	-0.00225292
Total theaflavins and polymers proanthocyanidis	0.982834	0.392989	58597.3	0.983068	0.399588	58596	-1.27361	-0.0021735
Sucrose	1.023	0.395972	58597.3	1.02443	0.36775	58595.9	-1.389	-0.00237042
Tyrosine	1.02988	0.402441	58597.3	1.02913	0.414209	58596.1	-1.25809	-0.00214702
Flavonoids (no proanthocyanidins)	0.983303	0.404787	58597.3	0.983598	0.413307	58596.1	-1.26831	-0.00216445
Taurine	1.01917	0.406355	58597.3	1.01873	0.417176	58596.1	-1.26152	-0.00215287
Peach/apricot	1.01655	0.40793	58597.3	1.01653	0.408363	58596	-1.29304	-0.00220665
Total choline (no betaine)	1.02598	0.431296	58597.4	1.02477	0.452874	58596.2	-1.2351	-0.00210776
Total omega 3	0.97964	0.444634	58597.4	0.978915	0.428359	58596.1	-1.34124	-0.00228891
Epigallocatechin	0.985236	0.446344	58597.4	0.985605	0.457919	58596.2	-1.26392	-0.00215695
Natural sugar	0.98107	0.454676	58597.5	0.98147	0.464355	58596.2	-1.2703	-0.00216784
1% -2% milk	0.985865	0.458283	58597.5	0.98613	0.466762	58596.2	-1.27144	-0.00216979
Dietary copper	0.976393	0.461602	58597.5	0.975824	0.450711	58596.2	-1.32463	-0.00226056
Valine	1.0257	0.47042	58597.5	1.02487	0.484864	58596.2	-1.25945	-0.00214933
English muffins/bagels/rolls	0.985456	0.47361	58597.5	0.985749	0.482643	58596.2	-1.27286	-0.00217221
Sugar from fruit juice	0.986045	0.48954	58597.5	0.986449	0.5022	58596.3	-1.26634	-0.00216108
Choline from phosphocholine	0.982672	0.489896	58597.5	0.982204	0.478173	58596.2	-1.32198	-0.00225603
Asparagine	1.02393	0.490613	58597.5	1.02319	0.504053	58596.3	-1.26354	-0.00215631
Sum of sulfur from methionine and cysteine	1.02148	0.494809	58597.6	1.02103	0.503971	58596.3	-1.27352	-0.00217333
Biochanin A	0.986482	0.503085	58597.6	0.986784	0.512635	58596.3	-1.27416	-0.00217442
Caffeine	1.01372	0.507188	58597.6	1.0136	0.510827	58596.3	-1.28519	-0.00219325
Fiber from cruciferous veg	0.986812	0.507926	58597.6	0.986686	0.50383	58596.3	-1.30401	-0.00222536
Chowder/cream soup	1.01303	0.509344	58597.6	1.0133	0.500709	58596.3	-1.31381	-0.00224208
Phenylalanine	1.02485	0.51114	58597.6	1.02382	0.528701	58596.3	-1.25774	-0.0021464
Cystine	0.976602	0.519178	58597.6	0.975982	0.508099	58596.3	-1.3187	-0.00225043
Total flavan-3-ols	0.987245	0.519867	58597.6	0.987452	0.526778	58596.3	-1.28004	-0.00218446
Epicatechin 3-gallate	0.987547	0.51993	58597.6	0.987961	0.534028	58596.3	-1.26548	-0.00215961
Glucobrassicin	0.987631	0.530806	58597.6	0.987484	0.525833	58596.3	-1.30468	-0.00222651
Tea	0.987941	0.535436	58597.6	0.988059	0.539486	58596.3	-1.28596	-0.00219456
Yams or sweet potatoes	0.987927	0.539239	58597.6	0.987086	0.511382	58596.3	-1.34981	-0.00230352
Dairy vitamin D	0.987336	0.539782	58597.6	0.987272	0.537669	58596.3	-1.2975	-0.00221426
Tomato sauce	1.01271	0.55046	58597.7	1.01244	0.558952	58596.4	-1.27953	-0.00218359
Glucoerysolin	1.01138	0.558414	58597.7	1.01139	0.558102	58596.4	-1.29583	-0.0022114
Aspartic acid	1.01991	0.572051	58597.7	1.01909	0.587934	58596.4	-1.26713	-0.00216242
Gluten	0.985588	0.58096	58597.7	0.986128	0.595283	58596.4	-1.27109	-0.00216918
Decaffeinated coffee	0.989563	0.582231	58597.7	0.989593	0.583296	58596.4	-1.29316	-0.00220684
Gluconasturtiin	0.990056	0.589257	58597.7	0.990153	0.592967	58596.4	-1.2878	-0.0021977
Total glucosinolates	0.989318	0.589683	58597.7	0.989187	0.585021	58596.4	-1.30225	-0.00222236
Bergapten	0.989473	0.596383	58597.7	0.98947	0.596277	58596.4	-1.29634	-0.00221227
Blueberries	0.989363	0.596863	58597.7	0.988607	0.571069	58596.4	-1.33804	-0.00228343
Serine	1.02004	0.598932	58597.7	1.01899	0.618173	58596.5	-1.26472	-0.00215831
Potatoes, baked/boiled/mashed	1.01104	0.602707	58597.7	1.01107	0.601408	58596.5	-1.29598	-0.00221165
Onions as a garnish	0.989871	0.603301	58597.7	0.989788	0.600305	58596.4	-1.30105	-0.00222031
Crackers	0.989954	0.608057	58597.8	0.990118	0.613893	58596.5	-1.28664	-0.00219571
Glucose	1.01342	0.61082	58597.8	1.01494	0.571565	58596.4	-1.35831	-0.00231803
Ice cream	0.989932	0.613251	58597.8	0.990277	0.625434	58596.5	-1.27711	-0.00217945
Cooked onions	0.990362	0.614277	58597.8	0.99004	0.602461	58596.5	-1.3122	-0.00223934
Grapefruit and juice	0.9903	0.615661	58597.8	0.990406	0.619537	58596.5	-1.28976	-0.00220104
Pizza	0.988863	0.616936	58597.8	0.989694	0.643628	58596.5	-1.25593	-0.0021433
Cooked spinach	1.00955	0.627418	58597.8	1.00925	0.638497	58596.5	-1.27873	-0.00218221
Gallocatechin	0.99064	0.628773	58597.8	0.99097	0.641017	58596.5	-1.27707	-0.00217938
Sulfur from cysteine	0.986195	0.630446	58597.8	0.985989	0.62531	58596.5	-1.30204	-0.00222199
Margarine	1.00952	0.633373	58597.8	1.01006	0.614246	58596.5	-1.32193	-0.00225593
4-Methoxyglucobrassicin	0.99074	0.641514	58597.8	0.990546	0.634496	58596.5	-1.30398	-0.0022253
Total potassium	0.985479	0.648733	58597.8	0.984797	0.63334	58596.5	-1.31631	-0.00224634
Carbohydrate from potato	1.00986	0.654996	58597.8	1.01007	0.647848	58596.5	-1.3044	-0.00222602
Pancakes or waffles	1.00898	0.657499	58597.8	1.00894	0.659003	58596.5	-1.29428	-0.00220874
Cyanidin	0.991265	0.680157	58597.8	0.990739	0.661951	58596.5	-1.31703	-0.00224758
Theaflavin	0.992018	0.680251	58597.8	0.992425	0.695787	58596.6	-1.27648	-0.00217837
Cream	1.00782	0.692341	58597.9	1.00774	0.695391	58596.6	-1.29117	-0.00220344
Proline	1.0144	0.701446	58597.9	1.01389	0.711534	58596.6	-1.28367	-0.00219064
banana	0.992742	0.716588	58597.9	0.993085	0.729442	58596.6	-1.28211	-0.00218797
Linolenic acid	0.989062	0.719702	58597.9	0.988082	0.695692	58596.6	-1.32001	-0.00225265
Glucoiberin	1.00718	0.72166	58597.9	1.00694	0.730707	58596.6	-1.28584	-0.00219435
Cake	1.0072	0.724244	58597.9	1.00777	0.703411	58596.6	-1.31585	-0.00224555
Carbohydrates	1.01405	0.744836	58597.9	1.01652	0.702361	58596.6	-1.33685	-0.00228139
Beans or lentils	1.00652	0.74662	58597.9	1.00582	0.772867	58596.6	-1.27327	-0.0021729
Natural vitamin B6	0.989952	0.746772	58597.9	0.989424	0.733894	58596.6	-1.30679	-0.0022301
Other fish	1.00624	0.748997	58597.9	1.00581	0.765958	58596.6	-1.27958	-0.00218367
Glutamine	1.01246	0.761408	58597.9	1.01267	0.757659	58596.6	-1.29732	-0.00221394
Vegetable fiber	0.993514	0.769158	58597.9	0.99298	0.750671	58596.6	-1.30997	-0.00223552
Delta tocopherol	0.992747	0.780268	58597.9	0.993502	0.802736	58596.7	-1.27817	-0.00218125
Other cooked cereal	1.00536	0.780541	58597.9	1.00521	0.786656	58596.7	-1.29037	-0.00220207
Dietary zinc	1.00765	0.807529	58598	1.00795	0.800195	58596.7	-1.29938	-0.00221744
Cauliflower	0.995393	0.815861	58598	0.995253	0.810353	58596.7	-1.29831	-0.00221562
Brown rice	1.00424	0.837521	58598	1.00381	0.853965	58596.7	-1.28611	-0.0021948
Glucoibervirin	1.00403	0.83983	58598	1.00388	0.845523	58596.7	-1.29129	-0.00220364
Shrimp, lobster, scallops	1.00393	0.841215	58598	1.00329	0.866976	58596.7	-1.28184	-0.00218752
Egg	1.00377	0.853049	58598	1.00386	0.849945	58596.7	-1.29548	-0.00221079
Cottage ricotta cheese	0.996747	0.86634	58598	0.9968	0.868458	58596.7	-1.29356	-0.00220752
Chicken liver	0.996881	0.867729	58598	0.996277	0.842394	58596.7	-1.30666	-0.00222988
Cooked carrot	1.00315	0.872407	58598	1.00334	0.864863	58596.7	-1.29796	-0.00221503
Epicatechin	1.00282	0.892505	58598	1.00288	0.89031	58596.7	-1.29527	-0.00221044
Glucoraphenin	0.99791	0.910328	58598	0.997671	0.900078	58596.7	-1.29777	-0.00221471
Cantaloupe	1.00211	0.911728	58598	1.00195	0.91855	58596.7	-1.29244	-0.0022056
Strawberries	1.00153	0.937612	58598	1.00086	0.964965	58596.7	-1.29018	-0.00220175
Non-dairy coffee whitener	1.00135	0.942854	58598	1.00111	0.95296	58596.7	-1.29273	-0.00220609
Sum of betaine and choline	0.997634	0.945583	58598	0.996841	0.927373	58596.7	-1.29844	-0.00221585
Dietary retinol	1.00118	0.955421	58598	1.00093	0.965026	58596.7	-1.29326	-0.00220699
22:5 fatty acid	0.998876	0.956324	58598	0.99815	0.9282	58596.7	-1.30021	-0.00221887
Carbohdyrate from legumes	1.00106	0.961536	58598	1.00031	0.988775	58596.7	-1.29235	-0.00220546
Potato chips or corn chips	0.999114	0.966718	58598	0.999653	0.986952	58596.7	-1.29301	-0.00220658
Kale	1.00076	0.968683	58598	1.00053	0.978373	58596.7	-1.29368	-0.00220772
Gamma tocotrienol	1.00055	0.980056	58598	0.999355	0.976797	58596.7	-1.29485	-0.00220972
Chicken/turkey, without skin	1.00012	0.99509	58598	1.00017	0.993092	58596.7	-1.29426	-0.00220871

## Sheet: Supplementary Figure 3
	row	column	perm_cor	cor	p	pos_cor	pos_perm_cor	emp_p	rank	BH
0	addfat_liqconv	ajconv	-0.000461254	0.118147	0	0.118147	0.000461254	0	1	1
1	addfat_liqconv	cerconv	-0.00149933	0.0638283	0	0.0638283	0.00149933	0	2	1
2	addfat_liqconv	donutconv	0.000825605	0.136816	0	0.136816	0.000825605	0	3	1
3	addfat_liqconv	hambuconv	-0.00100724	0.133568	0	0.133568	0.00100724	0	4	1
4	addfat_liqconv	hotdogconv	-0.000653314	0.115402	0	0.115402	0.000653314	0	5	1
5	addfat_liqconv	liqconv	-2.84e-05	0.0768085	0	0.0768085	2.84e-05	0	6	1
6	addfat_liqconv	pnutconv	-0.00114802	0.398069	0	0.398069	0.00114802	0	7	1
7	addfat_liqconv	procmeatconv	-5.33e-05	0.157273	0	0.157273	5.33e-05	0	8	1
8	addfat_liqconv	raisconv	0.00166117	0.177124	0	0.177124	0.00166117	0	9	1
9	addfat_liqconv	rcarconv	0.00173061	0.196611	0	0.196611	0.00173061	0	10	1
10	addfat_liqconv	rwineconv	-0.000565907	0.190099	0	0.190099	0.000565907	0	11	1
11	addfat_liqconv	saladconv	0.00261353	0.479302	0	0.479302	0.00261353	0	12	1
12	addfat_liqconv	sugbevconv	-0.000563865	0.154287	0	0.154287	0.000563865	0	13	1
13	addfat_liqconv	whbrconv	-0.00134965	0.108754	0	0.108754	0.00134965	0	14	1
14	addfat_liqconv	wwineconv	-0.00195306	0.129066	0	0.129066	0.00195306	0	15	1
15	addfat_liqconv	yogconv	-0.00132914	0.142503	0	0.142503	0.00132914	0	16	1
16	addfat_solconv	ajconv	0.00119489	0.0973793	0	0.0973793	0.00119489	0	17	1
17	addfat_solconv	cerconv	0.00181439	-0.0248399	0	0.0248399	0.00181439	0	18	1
18	addfat_solconv	donutconv	-0.000680636	0.390906	0	0.390906	0.000680636	0	19	1
19	addfat_solconv	hambuconv	0.00146279	0.463738	0	0.463738	0.00146279	0	20	1
20	addfat_solconv	hotdogconv	-0.000788483	0.354854	0	0.354854	0.000788483	0	21	1
21	addfat_solconv	liqconv	0.000138057	0.0483068	0	0.0483068	0.000138057	0	22	1
22	addfat_solconv	pnutconv	0.000472222	0.13637	0	0.13637	0.000472222	0	23	1
23	addfat_solconv	procmeatconv	-0.00317183	0.470287	0	0.470287	0.00317183	0	24	1
25	addfat_solconv	rcarconv	0.00112598	-0.0548076	0	0.0548076	0.00112598	0	26	1
27	addfat_solconv	saladconv	-0.00108456	0.0161595	0	0.0161595	0.00108456	0	27	1
28	addfat_solconv	sugbevconv	-0.00153605	0.236672	0	0.236672	0.00153605	0	28	1
29	addfat_solconv	whbrconv	-0.00107913	0.354043	0	0.354043	0.00107913	0	29	1
30	addfat_solconv	wwineconv	-0.000558114	-0.0366678	0	0.0366678	0.000558114	0	30	1
31	addfat_solconv	yogconv	0.0020908	-0.099565	0	0.099565	0.0020908	0	31	1
32	afatconv	ajconv	-2.91e-05	0.102162	0	0.102162	2.91e-05	0	32	1
33	afatconv	cerconv	-0.000629655	-0.0191912	0	0.0191912	0.000629655	0	33	1
34	afatconv	donutconv	-0.00338537	0.288035	0	0.288035	0.00338537	0	34	1
35	afatconv	hambuconv	0.00110277	0.510371	0	0.510371	0.00110277	0	35	1
36	afatconv	hotdogconv	-0.0006669	0.352273	0	0.352273	0.0006669	0	36	1
37	afatconv	liqconv	0.000165114	0.076095	0	0.076095	0.000165114	0	37	1
38	afatconv	pnutconv	0.00234225	0.127664	0	0.127664	0.00234225	0	38	1
39	afatconv	procmeatconv	0.00136432	0.471387	0	0.471387	0.00136432	0	39	1
40	afatconv	raisconv	-0.00028565	0.010653	0	0.010653	0.00028565	0	40	1
42	afatconv	rwineconv	-0.000947375	0.0338022	0	0.0338022	0.000947375	0	41	1
43	afatconv	saladconv	0.000653542	0.056877	0	0.056877	0.000653542	0	42	1
44	afatconv	sugbevconv	0.00152999	0.202993	0	0.202993	0.00152999	0	43	1
45	afatconv	whbrconv	-0.000927169	0.304248	0	0.304248	0.000927169	0	44	1
46	afatconv	yogconv	0.000560525	-0.0465688	0	0.0465688	0.000560525	0	45	1
47	ajconv	raisconv	-0.000537096	0.219556	0	0.219556	0.000537096	0	46	1
48	alcoconv	ajconv	-0.000335973	-0.0486486	0	0.0486486	0.000335973	0	47	1
49	alcoconv	cerconv	-3.92e-05	-0.0783484	0	0.0783484	3.92e-05	0	48	1
50	alcoconv	donutconv	-2.27e-05	-0.0613445	0	0.0613445	2.27e-05	0	49	1
51	alcoconv	hambuconv	0.00073637	-0.0393832	0	0.0393832	0.00073637	0	50	1
52	alcoconv	hotdogconv	-0.00107901	-0.0329033	0	0.0329033	0.00107901	0	51	1
53	alcoconv	liqconv	-0.0011374	0.702599	0	0.702599	0.0011374	0	52	1
54	alcoconv	pnutconv	0.00026748	0.134443	0	0.134443	0.00026748	0	53	1
55	alcoconv	procmeatconv	-0.00137911	0.0312273	0	0.0312273	0.00137911	0	54	1
56	alcoconv	raisconv	-7.35e-05	-0.0412908	0	0.0412908	7.35e-05	0	55	1
57	alcoconv	rcarconv	-0.000396725	0.0134813	0	0.0134813	0.000396725	0	56	1
58	alcoconv	rwineconv	0.000441695	0.562493	0	0.562493	0.000441695	0	57	1
59	alcoconv	saladconv	-0.000532304	0.201042	0	0.201042	0.000532304	0	58	1
60	alcoconv	sugbevconv	-0.00124406	-0.101987	0	0.101987	0.00124406	0	59	1
61	alcoconv	whbrconv	0.000693885	-0.0304753	0	0.0304753	0.000693885	0	60	1
62	alcoconv	wwineconv	0.00167266	0.746623	0	0.746623	0.00167266	0	61	1
63	alcoconv	yogconv	0.00208539	0.0386296	0	0.0386296	0.00208539	0	62	1
64	b6sconv	cerconv	0.000778485	0.757418	0	0.757418	0.000778485	0	63	1
65	b6sconv	raisconv	-0.000909711	0.213699	0	0.213699	0.000909711	0	64	1
66	branaconv	ajconv	0.00187277	0.139588	0	0.139588	0.00187277	0	65	1
67	branaconv	cerconv	-0.00011617	0.413299	0	0.413299	0.00011617	0	66	1
68	branaconv	donutconv	0.000150903	-0.0565609	0	0.0565609	0.000150903	0	67	1
69	branaconv	hambuconv	0.000666723	-0.0504871	0	0.0504871	0.000666723	0	68	1
70	branaconv	hotdogconv	0.000581814	-0.0441183	0	0.0441183	0.000581814	0	69	1
71	branaconv	liqconv	3.59e-05	-0.0351127	0	0.0351127	3.59e-05	0	70	1
72	branaconv	pnutconv	-0.000342051	0.0727039	0	0.0727039	0.000342051	0	71	1
73	branaconv	procmeatconv	8.36e-05	-0.0825592	0	0.0825592	8.36e-05	0	72	1
74	branaconv	raisconv	-0.00014219	0.331438	0	0.331438	0.00014219	0	73	1
75	branaconv	rcarconv	0.00129769	0.221998	0	0.221998	0.00129769	0	74	1
76	branaconv	rwineconv	-0.000193419	0.0954228	0	0.0954228	0.000193419	0	75	1
77	branaconv	saladconv	-0.000758222	0.14266	0	0.14266	0.000758222	0	76	1
78	branaconv	sugbevconv	0.000840564	0.0226593	0	0.0226593	0.000840564	0	77	1
79	branaconv	whbrconv	0.000815701	-0.126159	0	0.126159	0.000815701	0	78	1
80	branaconv	wwineconv	-0.00287246	0.0502945	0	0.0502945	0.00287246	0	79	1
81	branaconv	yogconv	-0.000172416	0.261601	0	0.261601	0.000172416	0	80	1
82	brannconv	ajconv	-0.00120528	0.165743	0	0.165743	0.00120528	0	81	1
83	brannconv	cerconv	-0.000244138	0.544437	0	0.544437	0.000244138	0	82	1
84	brannconv	hambuconv	-0.000381947	-0.0423659	0	0.0423659	0.000381947	0	83	1
85	brannconv	pnutconv	0.000687647	0.100815	0	0.100815	0.000687647	0	84	1
86	brannconv	procmeatconv	0.000420297	-0.0815619	0	0.0815619	0.000420297	0	85	1
87	brannconv	raisconv	-0.000805115	0.321039	0	0.321039	0.000805115	0	86	1
89	cerafconv	ajconv	0.000923026	0.174318	0	0.174318	0.000923026	0	88	1
90	cerafconv	cerconv	-0.000688502	0.585096	0	0.585096	0.000688502	0	89	1
91	cerafconv	donutconv	-0.00124177	0.039459	0	0.039459	0.00124177	0	90	1
92	cerafconv	hambuconv	0.000870601	0.0412119	0	0.0412119	0.000870601	0	91	1
93	cerafconv	hotdogconv	0.00239418	0.0137614	0	0.0137614	0.00239418	0	92	1
94	cerafconv	pnutconv	-0.000298054	0.132208	0	0.132208	0.000298054	0	93	1
96	cerafconv	raisconv	0.00201741	0.355136	0	0.355136	0.00201741	0	95	1
97	cerafconv	rwineconv	-0.00202912	0.0814982	0	0.0814982	0.00202912	0	96	1
98	cerafconv	sugbevconv	0.000355686	0.0465999	0	0.0465999	0.000355686	0	97	1
99	cerafconv	whbrconv	-0.000862994	-0.0231186	0	0.0231186	0.000862994	0	98	1
100	cerconv	raisconv	0.000546092	0.241711	0	0.241711	0.000546092	0	99	1
102	cholconv	hambuconv	-0.000394036	0.404925	0	0.404925	0.000394036	0	101	1
103	cholconv	procmeatconv	0.00142651	0.344668	0	0.344668	0.00142651	0	102	1
104	cholconv	raisconv	-0.000447619	0.0511364	0	0.0511364	0.000447619	0	103	1
105	cholconv	sugbevconv	-9.98e-05	0.134666	0	0.134666	9.98e-05	0	104	1
106	donutconv	ajconv	0.00065602	0.0774945	0	0.0774945	0.00065602	0	105	1
107	donutconv	cerconv	-0.000658487	-0.0333533	0	0.0333533	0.000658487	0	106	1
108	donutconv	raisconv	0.0016149	-0.0292338	0	0.0292338	0.0016149	0	107	1
109	donutconv	whbrconv	0.00040408	0.234247	0	0.234247	0.00040408	0	108	1
110	f140conv	cerconv	-0.000985609	0.0205444	0	0.0205444	0.000985609	0	109	1
111	f140conv	hambuconv	0.000104585	0.369614	0	0.369614	0.000104585	0	110	1
112	f140conv	procmeatconv	0.000702117	0.346639	0	0.346639	0.000702117	0	111	1
113	f140conv	raisconv	-0.002	0.04479	0	0.04479	0.002	0	112	1
114	f140conv	sugbevconv	0.00125177	0.186331	0	0.186331	0.00125177	0	113	1
115	f160conv	ajconv	5.75e-05	0.125822	0	0.125822	5.75e-05	0	114	1
117	f160conv	donutconv	0.0012371	0.35065	0	0.35065	0.0012371	0	115	1
118	f160conv	hambuconv	0.000514695	0.482919	0	0.482919	0.000514695	0	116	1
119	f160conv	hotdogconv	-0.000818389	0.347688	0	0.347688	0.000818389	0	117	1
120	f160conv	pnutconv	0.000696989	0.229716	0	0.229716	0.000696989	0	118	1
121	f160conv	procmeatconv	-0.00147034	0.464651	0	0.464651	0.00147034	0	119	1
122	f160conv	raisconv	0.00119795	0.0584935	0	0.0584935	0.00119795	0	120	1
123	f160conv	sugbevconv	0.00019574	0.24437	0	0.24437	0.00019574	0	121	1
124	f160conv	whbrconv	0.00131422	0.325127	0	0.325127	0.00131422	0	122	1
125	f161conv	ajconv	0.00018661	0.0985368	0	0.0985368	0.00018661	0	123	1
126	f161conv	cerconv	0.000550674	-0.0362662	0	0.0362662	0.000550674	0	124	1
127	f161conv	donutconv	-0.00112218	0.290449	0	0.290449	0.00112218	0	125	1
128	f161conv	hambuconv	-0.00130808	0.518388	0	0.518388	0.00130808	0	126	1
129	f161conv	hotdogconv	-0.000907121	0.373708	0	0.373708	0.000907121	0	127	1
130	f161conv	liqconv	0.000723829	0.0854501	0	0.0854501	0.000723829	0	128	1
131	f161conv	pnutconv	0.000894797	0.142887	0	0.142887	0.000894797	0	129	1
132	f161conv	procmeatconv	0.00133763	0.484608	0	0.484608	0.00133763	0	130	1
134	f161conv	rcarconv	-0.00304446	0.0142183	0	0.0142183	0.00304446	0	132	1
135	f161conv	rwineconv	-0.00136329	0.050322	0	0.050322	0.00136329	0	133	1
136	f161conv	saladconv	8.89e-05	0.0819773	0	0.0819773	8.89e-05	0	134	1
137	f161conv	sugbevconv	-0.000943478	0.195432	0	0.195432	0.000943478	0	135	1
138	f161conv	whbrconv	0.00239735	0.298329	0	0.298329	0.00239735	0	136	1
139	f161conv	yogconv	0.000333902	-0.0521114	0	0.0521114	0.000333902	0	137	1
140	f180conv	ajconv	0.00198479	0.112198	0	0.112198	0.00198479	0	138	1
142	f180conv	donutconv	-0.000819025	0.391713	0	0.391713	0.000819025	0	139	1
143	f180conv	hambuconv	-0.00043553	0.502702	0	0.502702	0.00043553	0	140	1
144	f180conv	hotdogconv	0.000260368	0.371989	0	0.371989	0.000260368	0	141	1
145	f180conv	liqconv	0.000387699	0.0491148	0	0.0491148	0.000387699	0	142	1
146	f180conv	pnutconv	-0.000282411	0.197356	0	0.197356	0.000282411	0	143	1
147	f180conv	procmeatconv	-0.00089628	0.477525	0	0.477525	0.00089628	0	144	1
148	f180conv	raisconv	0.00076112	0.0351581	0	0.0351581	0.00076112	0	145	1
149	f180conv	rcarconv	0.000605941	-0.0103264	0	0.0103264	0.000605941	0	146	1
150	f180conv	rwineconv	-0.000293671	0.0347129	0	0.0347129	0.000293671	0	147	1
151	f180conv	sugbevconv	0.000967763	0.272165	0	0.272165	0.000967763	0	148	1
152	f180conv	whbrconv	0.000161184	0.35173	0	0.35173	0.000161184	0	149	1
153	folicconv	cerconv	0.000146749	0.331309	0	0.331309	0.000146749	0	150	1
154	folicconv	hambuconv	0.00116709	-0.0569841	0	0.0569841	0.00116709	0	151	1
155	folicconv	procmeatconv	-0.00190732	-0.0572685	0	0.0572685	0.00190732	0	152	1
156	folicconv	raisconv	0.00103794	0.176565	0	0.176565	0.00103794	0	153	1
157	folicconv	sugbevconv	0.00223972	0.016687	0	0.016687	0.00223972	0	154	1
158	fol_nconv	ajconv	-0.000430799	0.233582	0	0.233582	0.000430799	0	155	1
159	fol_nconv	cerconv	0.00171826	0.477572	0	0.477572	0.00171826	0	156	1
161	fol_nconv	hambuconv	-0.000883926	0.0735143	0	0.0735143	0.000883926	0	158	1
162	fol_nconv	hotdogconv	-8.31e-05	0.0579649	0	0.0579649	8.31e-05	0	159	1
163	fol_nconv	pnutconv	-0.000261327	0.2031	0	0.2031	0.000261327	0	160	1
164	fol_nconv	procmeatconv	0.00142109	0.0342944	0	0.0342944	0.00142109	0	161	1
165	fol_nconv	raisconv	0.000616698	0.346568	0	0.346568	0.000616698	0	162	1
166	fol_nconv	sugbevconv	0.00109151	0.0771201	0	0.0771201	0.00109151	0	163	1
167	fol_nconv	whbrconv	0.000517756	0.0096745	0	0.0096745	0.000517756	0	164	1
168	germnconv	ajconv	-0.000652601	0.154078	0	0.154078	0.000652601	0	165	1
169	germnconv	cerconv	-0.000353473	0.423048	0	0.423048	0.000353473	0	166	1
171	germnconv	pnutconv	0.00209099	0.168512	0	0.168512	0.00209099	0	167	1
172	germnconv	procmeatconv	0.00144399	-0.0513811	0	0.0513811	0.00144399	0	168	1
173	germnconv	raisconv	-0.000891305	0.290121	0	0.290121	0.000891305	0	169	1
174	germnconv	sugbevconv	-3.14e-05	0.0218626	0	0.0218626	3.14e-05	0	170	1
176	hambuconv	raisconv	-0.00109716	-0.0263876	0	0.0263876	0.00109716	0	171	1
177	hotdogconv	ajconv	0.000512255	0.0793365	0	0.0793365	0.000512255	0	172	1
179	hotdogconv	pnutconv	-0.00168198	0.0727162	0	0.0727162	0.00168198	0	173	1
180	hotdogconv	raisconv	-0.00248574	-0.0121538	0	0.0121538	0.00248574	0	174	1
181	hotdogconv	whbrconv	0.000321362	0.238763	0	0.238763	0.000321362	0	175	1
182	hydproconv	ajconv	-0.000124796	0.0527031	0	0.0527031	0.000124796	0	176	1
183	hydproconv	cerconv	0.000616093	-0.0418958	0	0.0418958	0.000616093	0	177	1
184	hydproconv	donutconv	0.000987464	0.171962	0	0.171962	0.000987464	0	178	1
185	hydproconv	hambuconv	0.00173713	0.536982	0	0.536982	0.00173713	0	179	1
186	hydproconv	hotdogconv	-0.00218018	0.268016	0	0.268016	0.00218018	0	180	1
187	hydproconv	liqconv	-0.00111364	0.0698987	0	0.0698987	0.00111364	0	181	1
188	hydproconv	pnutconv	0.00156167	0.0962625	0	0.0962625	0.00156167	0	182	1
189	hydproconv	procmeatconv	0.00132435	0.358241	0	0.358241	0.00132435	0	183	1
190	hydproconv	raisconv	-0.00042623	-0.0133278	0	0.0133278	0.00042623	0	184	1
191	hydproconv	rwineconv	-0.00310654	0.0121703	0	0.0121703	0.00310654	0	185	1
192	hydproconv	sugbevconv	-0.000842341	0.0955024	0	0.0955024	0.000842341	0	186	1
193	hydproconv	whbrconv	-0.00165461	0.204973	0	0.204973	0.00165461	0	187	1
194	liqconv	ajconv	-0.00101259	-0.0526246	0	0.0526246	0.00101259	0	188	1
195	liqconv	cerconv	0.000267365	-0.0640616	0	0.0640616	0.000267365	0	189	1
196	liqconv	raisconv	0.00206018	-0.0552865	0	0.0552865	0.00206018	0	190	1
197	liqconv	rwineconv	-0.000689906	0.318648	0	0.318648	0.000689906	0	191	1
198	liqconv	whbrconv	0.00115183	0.0199814	0	0.0199814	0.00115183	0	192	1
199	mill_grnconv	ajconv	0.00140898	0.143868	0	0.143868	0.00140898	0	193	1
200	mill_grnconv	cerconv	0.000438684	0.551537	0	0.551537	0.000438684	0	194	1
201	mill_grnconv	donutconv	-0.00130473	-0.0656799	0	0.0656799	0.00130473	0	195	1
202	mill_grnconv	hambuconv	0.000310507	-0.0271673	0	0.0271673	0.000310507	0	196	1
203	mill_grnconv	hotdogconv	-0.00138948	-0.0344174	0	0.0344174	0.00138948	0	197	1
204	mill_grnconv	liqconv	-0.000193885	-0.0616573	0	0.0616573	0.000193885	0	198	1
205	mill_grnconv	pnutconv	-0.000742447	0.0972616	0	0.0972616	0.000742447	0	199	1
206	mill_grnconv	procmeatconv	-0.00103006	-0.0681362	0	0.0681362	0.00103006	0	200	1
207	mill_grnconv	raisconv	0.00238015	0.330456	0	0.330456	0.00238015	0	201	1
208	mill_grnconv	rcarconv	0.000416949	0.260281	0	0.260281	0.000416949	0	202	1
209	mill_grnconv	rwineconv	0.00112309	0.0857645	0	0.0857645	0.00112309	0	203	1
210	mill_grnconv	sugbevconv	-0.00141745	0.0129297	0	0.0129297	0.00141745	0	204	1
211	mill_grnconv	whbrconv	-0.0025118	-0.150831	0	0.150831	0.0025118	0	205	1
212	mnconv	cerconv	-0.00127621	0.26069	0	0.26069	0.00127621	0	206	1
213	mnconv	hambuconv	0.000729463	0.0174285	0	0.0174285	0.000729463	0	207	1
214	mnconv	raisconv	0.000317855	0.327065	0	0.327065	0.000317855	0	208	1
215	mnconv	sugbevconv	-0.000393669	0.0646469	0	0.0646469	0.000393669	0	209	1
216	mn_nconv	cerconv	0.00100761	0.302636	0	0.302636	0.00100761	0	210	1
217	mn_nconv	hambuconv	-0.00104302	0.0575778	0	0.0575778	0.00104302	0	211	1
218	mn_nconv	pnutconv	-0.00125598	0.24325	0	0.24325	0.00125598	0	212	1
219	mn_nconv	procmeatconv	-2.19e-05	0.022704	0	0.022704	2.19e-05	0	213	1
220	mn_nconv	raisconv	0.000295723	0.377806	0	0.377806	0.000295723	0	214	1
221	mn_nconv	sugbevconv	-0.000104784	0.0841543	0	0.0841543	0.000104784	0	215	1
222	mufa_anconv	ajconv	0.00129062	0.0872221	0	0.0872221	0.00129062	0	216	1
223	mufa_anconv	cerconv	-0.000411077	-0.0404664	0	0.0404664	0.000411077	0	217	1
224	mufa_anconv	donutconv	-0.00189543	0.313059	0	0.313059	0.00189543	0	218	1
225	mufa_anconv	hambuconv	0.000291257	0.535383	0	0.535383	0.000291257	0	219	1
226	mufa_anconv	hotdogconv	0.000243129	0.379681	0	0.379681	0.000243129	0	220	1
227	mufa_anconv	liqconv	-0.000789174	0.0809611	0	0.0809611	0.000789174	0	221	1
228	mufa_anconv	pnutconv	-0.000902815	0.117455	0	0.117455	0.000902815	0	222	1
229	mufa_anconv	procmeatconv	0.000797675	0.502304	0	0.502304	0.000797675	0	223	1
230	mufa_anconv	raisconv	-0.00098068	-0.0134224	0	0.0134224	0.00098068	0	224	1
231	mufa_anconv	rcarconv	8.9e-05	-0.0196009	0	0.0196009	8.9e-05	0	225	1
232	mufa_anconv	rwineconv	-0.00212473	0.0301423	0	0.0301423	0.00212473	0	226	1
233	mufa_anconv	saladconv	0.000884758	0.0532512	0	0.0532512	0.000884758	0	227	1
234	mufa_anconv	sugbevconv	0.00199506	0.202957	0	0.202957	0.00199506	0	228	1
235	mufa_anconv	whbrconv	0.00030533	0.316556	0	0.316556	0.00030533	0	229	1
237	mufa_anconv	yogconv	-0.000582568	-0.0739813	0	0.0739813	0.000582568	0	231	1
238	mufa_plnconv	ajconv	-0.002229	0.158752	0	0.158752	0.002229	0	232	1
239	mufa_plnconv	cerconv	-0.00037366	0.0656763	0	0.0656763	0.00037366	0	233	1
240	mufa_plnconv	hambuconv	0.00051478	0.228834	0	0.228834	0.00051478	0	234	1
241	mufa_plnconv	hotdogconv	4.15e-05	0.181493	0	0.181493	4.15e-05	0	235	1
242	mufa_plnconv	pnutconv	0.00109726	0.404342	0	0.404342	0.00109726	0	236	1
243	mufa_plnconv	procmeatconv	0.00190091	0.243783	0	0.243783	0.00190091	0	237	1
244	mufa_plnconv	raisconv	-0.00199907	0.17539	0	0.17539	0.00199907	0	238	1
245	mufa_plnconv	sugbevconv	-0.000443232	0.200549	0	0.200549	0.000443232	0	239	1
246	mufa_plnconv	whbrconv	0.00168735	0.197793	0	0.197793	0.00168735	0	240	1
247	naconv	ajconv	-0.000998273	0.113151	0	0.113151	0.000998273	0	241	1
248	naconv	cerconv	0.000650897	0.0870889	0	0.0870889	0.000650897	0	242	1
249	naconv	donutconv	0.000229654	0.218611	0	0.218611	0.000229654	0	243	1
250	naconv	hambuconv	-0.000724253	0.312239	0	0.312239	0.000724253	0	244	1
251	naconv	hotdogconv	-0.00102972	0.274796	0	0.274796	0.00102972	0	245	1
252	naconv	liqconv	-0.000957327	0.038183	0	0.038183	0.000957327	0	246	1
253	naconv	pnutconv	9.38e-05	0.172067	0	0.172067	9.38e-05	0	247	1
254	naconv	procmeatconv	-0.000922426	0.333342	0	0.333342	0.000922426	0	248	1
255	naconv	raisconv	0.00206524	0.0726427	0	0.0726427	0.00206524	0	249	1
256	naconv	rcarconv	-0.00141658	0.0922577	0	0.0922577	0.00141658	0	250	1
257	naconv	rwineconv	-0.000597789	0.0299528	0	0.0299528	0.000597789	0	251	1
258	naconv	sugbevconv	-0.000171171	0.138167	0	0.138167	0.000171171	0	252	1
259	naconv	whbrconv	-0.000154552	0.257388	0	0.257388	0.000154552	0	253	1
260	phytconv	ajconv	-0.00193373	0.209844	0	0.209844	0.00193373	0	254	1
261	phytconv	cerconv	0.000311135	0.468701	0	0.468701	0.000311135	0	255	1
262	phytconv	donutconv	-0.000286564	0.0622926	0	0.0622926	0.000286564	0	256	1
263	phytconv	hambuconv	-0.000714718	0.083872	0	0.083872	0.000714718	0	257	1
264	phytconv	hotdogconv	-0.000835136	0.0423404	0	0.0423404	0.000835136	0	258	1
265	phytconv	liqconv	-0.00366609	-0.0516118	0	0.0516118	0.00366609	0	259	1
266	phytconv	pnutconv	0.00161351	0.311722	0	0.311722	0.00161351	0	260	1
267	phytconv	procmeatconv	-0.00123633	0.0315419	0	0.0315419	0.00123633	0	261	1
268	phytconv	raisconv	-0.0025538	0.372961	0	0.372961	0.0025538	0	262	1
269	phytconv	rcarconv	0.000535305	0.346388	0	0.346388	0.000535305	0	263	1
270	phytconv	rwineconv	0.0021272	0.0889495	0	0.0889495	0.0021272	0	264	1
271	phytconv	sugbevconv	-0.00128728	0.0578561	0	0.0578561	0.00128728	0	265	1
272	phytconv	whbrconv	0.00324589	-0.0674802	0	0.0674802	0.00324589	0	266	1
273	pnutconv	cerconv	0.0012612	0.0288663	0	0.0288663	0.0012612	0	267	1
274	pnutconv	raisconv	9e-05	0.158289	0	0.158289	9e-05	0	268	1
275	procmeatconv	cerconv	0.000789441	-0.0332954	0	0.0332954	0.000789441	0	269	1
276	procmeatconv	raisconv	0.00160664	-0.0262987	0	0.0262987	0.00160664	0	270	1
277	rcarconv	ajconv	-0.00221941	0.133232	0	0.133232	0.00221941	0	271	1
278	rcarconv	raisconv	0.00196973	0.27516	0	0.27516	0.00196973	0	272	1
279	rwineconv	ajconv	-0.00145239	0.0560255	0	0.0560255	0.00145239	0	273	1
280	rwineconv	cerconv	0.00148628	0.0115619	0	0.0115619	0.00148628	0	274	1
281	rwineconv	raisconv	0.000347152	0.0773375	0	0.0773375	0.000347152	0	275	1
282	rwineconv	whbrconv	0.000871905	-0.00950986	0	0.00950986	0.000871905	0	276	1
283	saladconv	ajconv	-5.12e-05	0.0396952	0	0.0396952	5.12e-05	0	277	1
284	saladconv	cerconv	0.000406843	0.058141	0	0.058141	0.000406843	0	278	1
285	saladconv	donutconv	-0.000887073	-0.0476839	0	0.0476839	0.000887073	0	279	1
286	saladconv	liqconv	0.000981843	0.127691	0	0.127691	0.000981843	0	280	1
287	saladconv	pnutconv	0.00022253	0.109057	0	0.109057	0.00022253	0	281	1
288	saladconv	raisconv	-0.000582018	0.119219	0	0.119219	0.000582018	0	282	1
289	saladconv	rcarconv	-0.000611271	0.222191	0	0.222191	0.000611271	0	283	1
290	saladconv	rwineconv	0.0004574	0.196098	0	0.196098	0.0004574	0	284	1
292	satconv	ajconv	0.00111834	0.122222	0	0.122222	0.00111834	0	285	1
293	satconv	cerconv	0.000905668	0.00952437	0	0.00952437	0.000905668	0	286	1
294	satconv	donutconv	0.00026286	0.348362	0	0.348362	0.00026286	0	287	1
295	satconv	hambuconv	-0.00100293	0.467728	0	0.467728	0.00100293	0	288	1
296	satconv	hotdogconv	0.000504882	0.338689	0	0.338689	0.000504882	0	289	1
297	satconv	liqconv	-0.00192928	0.055799	0	0.055799	0.00192928	0	290	1
298	satconv	pnutconv	0.000230833	0.208816	0	0.208816	0.000230833	0	291	1
299	satconv	procmeatconv	0.00070142	0.443901	0	0.443901	0.00070142	0	292	1
300	satconv	raisconv	-7.43e-05	0.0504499	0	0.0504499	7.43e-05	0	293	1
301	satconv	rwineconv	0.00202951	0.0432347	0	0.0432347	0.00202951	0	294	1
302	satconv	sugbevconv	-0.00023744	0.23946	0	0.23946	0.00023744	0	295	1
303	satconv	whbrconv	0.000618739	0.321143	0	0.321143	0.000618739	0	296	1
304	seconv	ajconv	-0.000808035	0.0677361	0	0.0677361	0.000808035	0	297	1
305	seconv	cerconv	7.48e-05	0.0924861	0	0.0924861	7.48e-05	0	298	1
306	seconv	hambuconv	0.000370814	-0.0571163	0	0.0571163	0.000370814	0	299	1
307	seconv	pnutconv	0.00204517	0.066261	0	0.066261	0.00204517	0	300	1
308	seconv	procmeatconv	-8.85e-05	-0.0551102	0	0.0551102	8.85e-05	0	301	1
309	seconv	raisconv	-0.000526109	0.135957	0	0.135957	0.000526109	0	302	1
310	seconv	sugbevconv	0.000176304	0.0312213	0	0.0312213	0.000176304	0	303	1
311	sugbevconv	cerconv	-0.000573904	0.0186926	0	0.0186926	0.000573904	0	304	1
312	sugbevconv	raisconv	0.00121481	0.0429557	0	0.0429557	0.00121481	0	305	1
313	sum_whgcarbconv	ajconv	-0.00106199	0.169608	0	0.169608	0.00106199	0	306	1
314	sum_whgcarbconv	cerconv	0.000550549	0.508374	0	0.508374	0.000550549	0	307	1
315	sum_whgcarbconv	donutconv	0.00206828	-0.092275	0	0.092275	0.00206828	0	308	1
316	sum_whgcarbconv	hambuconv	0.00133621	-0.0574024	0	0.0574024	0.00133621	0	309	1
317	sum_whgcarbconv	hotdogconv	-0.00199738	-0.063411	0	0.063411	0.00199738	0	310	1
318	sum_whgcarbconv	pnutconv	0.000339676	0.127346	0	0.127346	0.000339676	0	311	1
319	sum_whgcarbconv	procmeatconv	0.000713514	-0.105375	0	0.105375	0.000713514	0	312	1
320	sum_whgcarbconv	raisconv	-0.000181207	0.342962	0	0.342962	0.000181207	0	313	1
321	sum_whgcarbconv	rwineconv	-0.000840018	0.102693	0	0.102693	0.000840018	0	314	1
322	sum_whgcarbconv	sugbevconv	-0.000780464	-0.012264	0	0.012264	0.000780464	0	315	1
323	sum_whgcarbconv	whbrconv	0.000741821	-0.192231	0	0.192231	0.000741821	0	316	1
324	t161conv	ajconv	0.00181285	0.079803	0	0.079803	0.00181285	0	317	1
325	t161conv	cerconv	0.00097718	-0.0390163	0	0.0390163	0.00097718	0	318	1
326	t161conv	donutconv	-0.000417039	0.274457	0	0.274457	0.000417039	0	319	1
327	t161conv	hambuconv	-0.00114316	0.440002	0	0.440002	0.00114316	0	320	1
328	t161conv	hotdogconv	0.000102665	0.281149	0	0.281149	0.000102665	0	321	1
329	t161conv	liqconv	0.0011238	0.0592795	0	0.0592795	0.0011238	0	322	1
330	t161conv	pnutconv	-0.00156293	0.0980251	0	0.0980251	0.00156293	0	323	1
331	t161conv	procmeatconv	0.000922883	0.390606	0	0.390606	0.000922883	0	324	1
332	t161conv	raisconv	0.000202248	-0.0176114	0	0.0176114	0.000202248	0	325	1
333	t161conv	rcarconv	-0.000486365	-0.0273858	0	0.0273858	0.000486365	0	326	1
335	t161conv	saladconv	-0.00170084	0.0120968	0	0.0120968	0.00170084	0	328	1
336	t161conv	sugbevconv	0.000942312	0.155553	0	0.155553	0.000942312	0	329	1
337	t161conv	whbrconv	-0.000100865	0.27313	0	0.27313	0.000100865	0	330	1
338	t161conv	wwineconv	5.99e-05	-0.00968769	0	0.00968769	5.99e-05	0	331	1
339	t161conv	yogconv	-0.000976036	-0.08407	0	0.08407	0.000976036	0	332	1
341	t181conv	hambuconv	-0.00147876	0.445743	0	0.445743	0.00147876	0	333	1
342	t181conv	raisconv	-0.000625126	-0.0175777	0	0.0175777	0.000625126	0	334	1
343	t181conv	sugbevconv	-0.00122083	0.244165	0	0.244165	0.00122083	0	335	1
344	t182conv	ajconv	-0.000427441	0.0373183	0	0.0373183	0.000427441	0	336	1
345	t182conv	cerconv	0.000264916	-0.0362819	0	0.0362819	0.000264916	0	337	1
346	t182conv	donutconv	0.00236014	0.324571	0	0.324571	0.00236014	0	338	1
347	t182conv	hambuconv	7.54e-05	0.298614	0	0.298614	7.54e-05	0	339	1
348	t182conv	hotdogconv	0.000131967	0.212489	0	0.212489	0.000131967	0	340	1
349	t182conv	pnutconv	-0.000869658	0.0913276	0	0.0913276	0.000869658	0	341	1
350	t182conv	procmeatconv	-0.000269322	0.292918	0	0.292918	0.000269322	0	342	1
351	t182conv	raisconv	-0.000168276	-0.0444633	0	0.0444633	0.000168276	0	343	1
352	t182conv	sugbevconv	0.000882236	0.114606	0	0.114606	0.000882236	0	344	1
353	t182conv	whbrconv	-0.000882957	0.268516	0	0.268516	0.000882957	0	345	1
354	uapigconv	ajconv	0.000611207	0.120745	0	0.120745	0.000611207	0	346	1
355	uapigconv	cerconv	-0.000673097	0.0487001	0	0.0487001	0.000673097	0	347	1
357	uapigconv	pnutconv	0.000813234	0.191082	0	0.191082	0.000813234	0	349	1
358	uapigconv	procmeatconv	-0.000282016	0.032871	0	0.032871	0.000282016	0	350	1
359	uapigconv	raisconv	0.000700852	0.183747	0	0.183747	0.000700852	0	351	1
360	uapigconv	sugbevconv	0.00122266	-0.0281669	0	0.0281669	0.00122266	0	352	1
361	uaT3conv	cerconv	0.000429227	0.476195	0	0.476195	0.000429227	0	353	1
362	uaT3conv	hambuconv	0.00098477	0.0339638	0	0.0339638	0.00098477	0	354	1
364	uaT3conv	raisconv	0.000352702	0.342297	0	0.342297	0.000352702	0	356	1
365	uaT3conv	sugbevconv	0.000426618	0.0603852	0	0.0603852	0.000426618	0	357	1
366	ubT3conv	ajconv	-0.000636106	0.139156	0	0.139156	0.000636106	0	358	1
367	ubT3conv	cerconv	-0.00105992	0.56516	0	0.56516	0.00105992	0	359	1
369	ubT3conv	hotdogconv	0.000198903	-0.0164181	0	0.0164181	0.000198903	0	360	1
370	ubT3conv	pnutconv	0.00181528	0.116174	0	0.116174	0.00181528	0	361	1
371	ubT3conv	procmeatconv	-0.000356672	-0.0373096	0	0.0373096	0.000356672	0	362	1
372	ubT3conv	raisconv	-0.00194107	0.291327	0	0.291327	0.00194107	0	363	1
373	ubT3conv	sugbevconv	-0.000248491	0.0167663	0	0.0167663	0.000248491	0	364	1
374	ubT3conv	whbrconv	0.000247031	-0.0763004	0	0.0763004	0.000247031	0	365	1
375	ubtococonv	ajconv	-0.000926429	0.19439	0	0.19439	0.000926429	0	366	1
376	ubtococonv	cerconv	0.000258168	0.394946	0	0.394946	0.000258168	0	367	1
377	ubtococonv	hambuconv	-0.000305475	0.165426	0	0.165426	0.000305475	0	368	1
378	ubtococonv	pnutconv	-0.00102419	0.296742	0	0.296742	0.00102419	0	369	1
379	ubtococonv	procmeatconv	-0.00122182	0.137428	0	0.137428	0.00122182	0	370	1
380	ubtococonv	raisconv	0.00100125	0.277231	0	0.277231	0.00100125	0	371	1
381	ubtococonv	sugbevconv	0.000925614	0.136967	0	0.136967	0.000925614	0	372	1
382	uisorconv	ajconv	-0.000320865	0.169704	0	0.169704	0.000320865	0	373	1
383	uisorconv	cerconv	-0.00105262	0.069387	0	0.069387	0.00105262	0	374	1
384	uisorconv	donutconv	0.00021235	-0.0147198	0	0.0147198	0.00021235	0	375	1
385	uisorconv	hambuconv	-0.000602692	0.0260003	0	0.0260003	0.000602692	0	376	1
386	uisorconv	hotdogconv	0.00172483	0.0399926	0	0.0399926	0.00172483	0	377	1
387	uisorconv	liqconv	-0.00146017	0.0939316	0	0.0939316	0.00146017	0	378	1
388	uisorconv	pnutconv	0.000561306	0.207988	0	0.207988	0.000561306	0	379	1
389	uisorconv	procmeatconv	0.000753141	0.0444557	0	0.0444557	0.000753141	0	380	1
390	uisorconv	raisconv	0.000126039	0.229188	0	0.229188	0.000126039	0	381	1
391	uisorconv	rwineconv	-0.00224295	0.232215	0	0.232215	0.00224295	0	382	1
392	uisorconv	sugbevconv	-4.96e-05	0.0974021	0	0.0974021	4.96e-05	0	383	1
393	uisorconv	whbrconv	0.000814772	-0.0215652	0	0.0215652	0.000814772	0	384	1
394	uttococonv	ajconv	-5.56e-05	0.202232	0	0.202232	5.56e-05	0	385	1
395	uttococonv	cerconv	0.00109859	0.189664	0	0.189664	0.00109859	0	386	1
396	uttococonv	donutconv	0.00081635	0.240514	0	0.240514	0.00081635	0	387	1
397	uttococonv	hambuconv	-0.000210294	0.253187	0	0.253187	0.000210294	0	388	1
398	uttococonv	hotdogconv	-7.56e-05	0.200646	0	0.200646	7.56e-05	0	389	1
399	uttococonv	pnutconv	0.00122919	0.346488	0	0.346488	0.00122919	0	390	1
400	uttococonv	procmeatconv	0.00196561	0.236652	0	0.236652	0.00196561	0	391	1
401	uttococonv	raisconv	-0.000535592	0.231034	0	0.231034	0.000535592	0	392	1
402	uttococonv	sugbevconv	0.000460059	0.196866	0	0.196866	0.000460059	0	393	1
403	uttococonv	whbrconv	0.000748235	0.185818	0	0.185818	0.000748235	0	394	1
405	whbrconv	cerconv	0.000740106	-0.0297144	0	0.0297144	0.000740106	0	395	1
406	whbrconv	raisconv	4.93e-05	-0.107665	0	0.107665	4.93e-05	0	396	1
407	wwineconv	ajconv	0.00102965	0.0138326	0	0.0138326	0.00102965	0	397	1
409	wwineconv	raisconv	-0.0013633	0.0492425	0	0.0492425	0.0013633	0	399	1
410	wwineconv	rcarconv	0.000214798	0.0941115	0	0.0941115	0.000214798	0	400	1
411	wwineconv	rwineconv	0.000259342	0.508579	0	0.508579	0.000259342	0	401	1
412	wwineconv	whbrconv	0.00165291	-0.0791611	0	0.0791611	0.00165291	0	402	1
413	yogconv	ajconv	-0.00186026	0.142133	0	0.142133	0.00186026	0	403	1
414	yogconv	cerconv	0.000956597	0.147256	0	0.147256	0.000956597	0	404	1
415	yogconv	donutconv	-0.00143794	-0.0548447	0	0.0548447	0.00143794	0	405	1
416	yogconv	liqconv	-9.88e-05	-0.0185384	0	0.0185384	9.88e-05	0	406	1
417	yogconv	pnutconv	0.00101043	0.0727629	0	0.0727629	0.00101043	0	407	1
418	yogconv	raisconv	-0.000676723	0.213803	0	0.213803	0.000676723	0	408	1
419	yogconv	rcarconv	-0.000947289	0.216148	0	0.216148	0.000947289	0	409	1
420	yogconv	rwineconv	-2.83e-05	0.126434	0	0.126434	2.83e-05	0	410	1
421	yogconv	whbrconv	0.00107835	-0.15165	0	0.15165	0.00107835	0	411	1
422	addfat_liqconv	addfat_solconv	0.000592406	0.221043	0	0.221043	0.000592406	0	412	1
423	addfat_liqconv	afatconv	0.00086696	0.219148	0	0.219148	0.00086696	0	413	1
424	addfat_liqconv	b6sconv	-0.000317064	0.110389	0	0.110389	0.000317064	0	414	1
425	addfat_liqconv	brannconv	0.000414354	0.23667	0	0.23667	0.000414354	0	415	1
426	addfat_liqconv	cerafconv	-0.00153633	0.316858	0	0.316858	0.00153633	0	416	1
427	addfat_liqconv	cholconv	0.000766932	0.233827	0	0.233827	0.000766932	0	417	1
428	addfat_liqconv	f140conv	0.0010146	0.225992	0	0.225992	0.0010146	0	418	1
429	addfat_liqconv	f160conv	0.000911614	0.44511	0	0.44511	0.000911614	0	419	1
430	addfat_liqconv	f161conv	0.00181307	0.262031	0	0.262031	0.00181307	0	420	1
431	addfat_liqconv	f180conv	0.000245312	0.412866	0	0.412866	0.000245312	0	421	1
432	addfat_liqconv	folicconv	-0.000861866	0.17522	0	0.17522	0.000861866	0	422	1
433	addfat_liqconv	fol_nconv	-0.00193611	0.397259	0	0.397259	0.00193611	0	423	1
434	addfat_liqconv	germnconv	0.000141212	0.315476	0	0.315476	0.000141212	0	424	1
435	addfat_liqconv	hemeconv	0.000402283	0.152849	0	0.152849	0.000402283	0	425	1
436	addfat_liqconv	hydproconv	0.000695642	0.141561	0	0.141561	0.000695642	0	426	1
437	addfat_liqconv	mill_grnconv	-0.000698934	0.233925	0	0.233925	0.000698934	0	427	1
438	addfat_liqconv	mnconv	-0.000359723	0.38361	0	0.38361	0.000359723	0	428	1
439	addfat_liqconv	mn_nconv	0.00113565	0.444182	0	0.444182	0.00113565	0	429	1
440	addfat_liqconv	mufa_anconv	-0.000668769	0.206801	0	0.206801	0.000668769	0	430	1
441	addfat_liqconv	mufa_plnconv	0.00111097	0.79382	0	0.79382	0.00111097	0	431	1
442	addfat_liqconv	naconv	-0.00145631	0.29713	0	0.29713	0.00145631	0	432	1
443	addfat_liqconv	phytconv	0.00112466	0.463368	0	0.463368	0.00112466	0	433	1
444	addfat_liqconv	satconv	-0.00193164	0.396354	0	0.396354	0.00193164	0	434	1
445	addfat_liqconv	seconv	-0.00121496	0.201155	0	0.201155	0.00121496	0	435	1
446	addfat_liqconv	sum_whgcarbconv	-0.000162024	0.260288	0	0.260288	0.000162024	0	436	1
447	addfat_liqconv	t181conv	0.000797611	0.273934	0	0.273934	0.000797611	0	437	1
448	addfat_liqconv	t182conv	0.000385719	0.216011	0	0.216011	0.000385719	0	438	1
449	addfat_liqconv	uapigconv	-0.000213787	0.296293	0	0.296293	0.000213787	0	439	1
450	addfat_liqconv	uaT3conv	0.00152367	0.341094	0	0.341094	0.00152367	0	440	1
451	addfat_liqconv	ubT3conv	-0.00111019	0.296619	0	0.296619	0.00111019	0	441	1
452	addfat_liqconv	ubtococonv	-0.00115727	0.570653	0	0.570653	0.00115727	0	442	1
453	addfat_liqconv	uisorconv	-0.00173045	0.408941	0	0.408941	0.00173045	0	443	1
454	addfat_liqconv	uttococonv	-0.000128591	0.718387	0	0.718387	0.000128591	0	444	1
455	addfat_solconv	afatconv	0.00126821	0.897837	0	0.897837	0.00126821	0	445	1
456	addfat_solconv	b6sconv	0.000517906	-0.0419174	0	0.0419174	0.000517906	0	446	1
457	addfat_solconv	brannconv	0.000491033	-0.0869506	0	0.0869506	0.000491033	0	447	1
458	addfat_solconv	cerafconv	-0.000118402	0.122982	0	0.122982	0.000118402	0	448	1
459	addfat_solconv	cholconv	-0.000327921	0.729697	0	0.729697	0.000327921	0	449	1
460	addfat_solconv	f140conv	0.000650264	0.870164	0	0.870164	0.000650264	0	450	1
461	addfat_solconv	f160conv	0.000417869	0.932142	0	0.932142	0.000417869	0	451	1
462	addfat_solconv	f161conv	-0.00139261	0.864215	0	0.864215	0.00139261	0	452	1
463	addfat_solconv	f180conv	-0.000536788	0.931682	0	0.931682	0.000536788	0	453	1
464	addfat_solconv	folicconv	0.0012545	-0.155789	0	0.155789	0.0012545	0	454	1
465	addfat_solconv	fol_nconv	0.000426949	0.1699	0	0.1699	0.000426949	0	455	1
466	addfat_solconv	germnconv	0.00057003	-0.0624849	0	0.0624849	0.00057003	0	456	1
467	addfat_solconv	hemeconv	-0.000781716	0.590967	0	0.590967	0.000781716	0	457	1
468	addfat_solconv	hydproconv	0.000284696	0.604928	0	0.604928	0.000284696	0	458	1
469	addfat_solconv	mill_grnconv	0.000536334	-0.090744	0	0.090744	0.000536334	0	459	1
470	addfat_solconv	mnconv	0.00149821	0.0611996	0	0.0611996	0.00149821	0	460	1
471	addfat_solconv	mn_nconv	-0.000830829	0.174017	0	0.174017	0.000830829	0	461	1
472	addfat_solconv	mufa_plnconv	-0.000265013	0.543091	0	0.543091	0.000265013	0	462	1
473	addfat_solconv	naconv	0.000132993	0.666909	0	0.666909	0.000132993	0	463	1
474	addfat_solconv	phytconv	0.00134779	0.220511	0	0.220511	0.00134779	0	464	1
475	addfat_solconv	satconv	0.000512995	0.947036	0	0.947036	0.000512995	0	465	1
476	addfat_solconv	seconv	-0.000120518	-0.184913	0	0.184913	0.000120518	0	466	1
477	addfat_solconv	sum_whgcarbconv	0.000891625	-0.118098	0	0.118098	0.000891625	0	467	1
478	addfat_solconv	t181conv	-0.000516449	0.843918	0	0.843918	0.000516449	0	468	1
479	addfat_solconv	t182conv	0.000791918	0.716845	0	0.716845	0.000791918	0	469	1
480	addfat_solconv	uapigconv	-1.65e-05	0.0431826	0	0.0431826	1.65e-05	0	470	1
481	addfat_solconv	uaT3conv	0.00145693	0.0482705	0	0.0482705	0.00145693	0	471	1
483	addfat_solconv	ubtococonv	-0.00193426	0.383264	0	0.383264	0.00193426	0	472	1
484	addfat_solconv	uisorconv	-0.00169653	-0.0662965	0	0.0662965	0.00169653	0	473	1
485	addfat_solconv	uttococonv	0.00328462	0.55106	0	0.55106	0.00328462	0	474	1
486	afatconv	b6sconv	-0.000132764	-0.0278389	0	0.0278389	0.000132764	0	475	1
487	afatconv	brannconv	-8.19e-05	-0.0622901	0	0.0622901	8.19e-05	0	476	1
488	afatconv	cerafconv	4.48e-05	0.0926785	0	0.0926785	4.48e-05	0	477	1
489	afatconv	cholconv	0.000700063	0.845554	0	0.845554	0.000700063	0	478	1
490	afatconv	f140conv	0.000299788	0.887087	0	0.887087	0.000299788	0	479	1
491	afatconv	f160conv	-0.000254949	0.935121	0	0.935121	0.000254949	0	480	1
492	afatconv	f180conv	-0.00108932	0.907733	0	0.907733	0.00108932	0	481	1
493	afatconv	folicconv	-0.000588563	-0.116159	0	0.116159	0.000588563	0	482	1
494	afatconv	fol_nconv	-0.00153366	0.221862	0	0.221862	0.00153366	0	483	1
495	afatconv	germnconv	-0.0027082	-0.0313486	0	0.0313486	0.0027082	0	484	1
496	afatconv	hemeconv	0.00118222	0.761581	0	0.761581	0.00118222	0	485	1
497	afatconv	hydproconv	0.000508496	0.765861	0	0.765861	0.000508496	0	486	1
498	afatconv	mill_grnconv	-0.000386664	-0.0682816	0	0.0682816	0.000386664	0	487	1
499	afatconv	mnconv	-4.4e-05	0.0872245	0	0.0872245	4.4e-05	0	488	1
500	afatconv	mn_nconv	-0.00156239	0.185977	0	0.185977	0.00156239	0	489	1
501	afatconv	mufa_plnconv	-0.000671003	0.397616	0	0.397616	0.000671003	0	490	1
502	afatconv	naconv	0.000504699	0.629332	0	0.629332	0.000504699	0	491	1
503	afatconv	phytconv	-0.00325073	0.197397	0	0.197397	0.00325073	0	492	1
504	afatconv	satconv	0.00047535	0.934242	0	0.934242	0.00047535	0	493	1
505	afatconv	seconv	-0.00208614	-0.136117	0	0.136117	0.00208614	0	494	1
506	afatconv	sum_whgcarbconv	-0.000170283	-0.0812258	0	0.0812258	0.000170283	0	495	1
507	afatconv	t181conv	-0.00122568	0.665175	0	0.665175	0.00122568	0	496	1
508	afatconv	t182conv	0.000113794	0.556729	0	0.556729	0.000113794	0	497	1
509	afatconv	uapigconv	-0.000766494	0.106173	0	0.106173	0.000766494	0	498	1
510	afatconv	uaT3conv	-0.00241515	0.0858083	0	0.0858083	0.00241515	0	499	1
511	afatconv	ubT3conv	-0.00203246	0.0106739	0	0.0106739	0.00203246	0	500	1
512	afatconv	ubtococonv	0.00139347	0.290646	0	0.290646	0.00139347	0	501	1
513	afatconv	uisorconv	0.00136581	0.0118865	0	0.0118865	0.00136581	0	502	1
514	afatconv	uttococonv	-0.000113573	0.440509	0	0.440509	0.000113573	0	503	1
515	ajconv	b6sconv	-0.00100606	0.0840383	0	0.0840383	0.00100606	0	504	1
516	ajconv	cerconv	0.000529788	0.0859072	0	0.0859072	0.000529788	0	505	1
517	ajconv	cholconv	-0.00179344	0.121828	0	0.121828	0.00179344	0	506	1
518	ajconv	f140conv	0.000469885	0.111826	0	0.111826	0.000469885	0	507	1
519	ajconv	folicconv	-0.00128003	0.0772915	0	0.0772915	0.00128003	0	508	1
520	ajconv	hambuconv	0.00019576	0.0527669	0	0.0527669	0.00019576	0	509	1
521	ajconv	hemeconv	-0.00105484	0.0633581	0	0.0633581	0.00105484	0	510	1
522	ajconv	mnconv	-0.000136617	0.207269	0	0.207269	0.000136617	0	511	1
523	ajconv	mn_nconv	4.88e-05	0.250211	0	0.250211	4.88e-05	0	512	1
524	ajconv	pnutconv	0.00103354	0.103091	0	0.103091	0.00103354	0	513	1
525	ajconv	procmeatconv	-0.00112182	0.0531222	0	0.0531222	0.00112182	0	514	1
526	ajconv	sugbevconv	0.000806396	0.207885	0	0.207885	0.000806396	0	515	1
527	ajconv	t181conv	0.000767074	0.0791837	0	0.0791837	0.000767074	0	516	1
528	ajconv	uaT3conv	0.00115849	0.209576	0	0.209576	0.00115849	0	517	1
529	alcoconv	addfat_liqconv	-0.000384651	0.106283	0	0.106283	0.000384651	0	518	1
531	alcoconv	afatconv	-0.0029589	0.0409729	0	0.0409729	0.0029589	0	519	1
532	alcoconv	b6sconv	0.000215876	-0.0490981	0	0.0490981	0.000215876	0	520	1
533	alcoconv	branaconv	-0.00106335	-0.0284777	0	0.0284777	0.00106335	0	521	1
534	alcoconv	brannconv	-0.000769795	-0.067717	0	0.067717	0.000769795	0	522	1
535	alcoconv	cerafconv	0.000771624	-0.0533776	0	0.0533776	0.000771624	0	523	1
536	alcoconv	cholconv	0.00109465	0.0622047	0	0.0622047	0.00109465	0	524	1
537	alcoconv	f140conv	-0.00218068	0.0302865	0	0.0302865	0.00218068	0	525	1
538	alcoconv	f160conv	-0.0012767	0.0408362	0	0.0408362	0.0012767	0	526	1
539	alcoconv	f161conv	-0.000861437	0.0571226	0	0.0571226	0.000861437	0	527	1
541	alcoconv	folicconv	0.000465566	0.010709	0	0.010709	0.000465566	0	528	1
542	alcoconv	fol_nconv	-0.000979759	0.0732155	0	0.0732155	0.000979759	0	529	1
543	alcoconv	germnconv	-0.000218285	-0.042059	0	0.042059	0.000218285	0	530	1
544	alcoconv	hemeconv	0.00151688	0.0734213	0	0.0734213	0.00151688	0	531	1
545	alcoconv	hydproconv	0.000854344	0.0445109	0	0.0445109	0.000854344	0	532	1
546	alcoconv	mill_grnconv	-0.00237322	-0.047546	0	0.047546	0.00237322	0	533	1
547	alcoconv	mnconv	0.000145427	0.0490587	0	0.0490587	0.000145427	0	534	1
548	alcoconv	mn_nconv	0.000345145	0.0652394	0	0.0652394	0.000345145	0	535	1
549	alcoconv	mufa_anconv	-8.32e-05	0.0409152	0	0.0409152	8.32e-05	0	536	1
550	alcoconv	mufa_plnconv	-0.000422404	0.0628947	0	0.0628947	0.000422404	0	537	1
551	alcoconv	naconv	0.000179458	0.0276959	0	0.0276959	0.000179458	0	538	1
552	alcoconv	phytconv	-0.00132484	-0.0191918	0	0.0191918	0.00132484	0	539	1
553	alcoconv	satconv	-0.000909167	0.0223492	0	0.0223492	0.000909167	0	540	1
554	alcoconv	seconv	0.00124066	0.021739	0	0.021739	0.00124066	0	541	1
555	alcoconv	sum_whgcarbconv	-5.23e-05	-0.0336959	0	0.0336959	5.23e-05	0	542	1
556	alcoconv	t161conv	7.93e-05	0.0298825	0	0.0298825	7.93e-05	0	543	1
557	alcoconv	t181conv	-0.000358488	-0.0487804	0	0.0487804	0.000358488	0	544	1
558	alcoconv	t182conv	0.000114915	-0.0385938	0	0.0385938	0.000114915	0	545	1
559	alcoconv	uapigconv	-0.00207868	0.370828	0	0.370828	0.00207868	0	546	1
560	alcoconv	uaT3conv	-0.00197864	-0.0616568	0	0.0616568	0.00197864	0	547	1
563	alcoconv	uisorconv	0.000142282	0.130581	0	0.130581	0.000142282	0	549	1
564	alcoconv	uttococonv	-0.00210109	0.0417147	0	0.0417147	0.00210109	0	550	1
565	b6sconv	hemeconv	0.000549827	-0.0529546	0	0.0529546	0.000549827	0	551	1
566	branaconv	addfat_liqconv	0.0021147	0.189766	0	0.189766	0.0021147	0	552	1
567	branaconv	addfat_solconv	-0.00090263	-0.149543	0	0.149543	0.00090263	0	553	1
568	branaconv	afatconv	0.00017916	-0.110158	0	0.110158	0.00017916	0	554	1
569	branaconv	b6sconv	0.000598959	0.432353	0	0.432353	0.000598959	0	555	1
570	branaconv	brannconv	-0.00090453	0.478199	0	0.478199	0.00090453	0	556	1
571	branaconv	cerafconv	0.00152712	0.685579	0	0.685579	0.00152712	0	557	1
572	branaconv	cholconv	0.00213223	-0.0562244	0	0.0562244	0.00213223	0	558	1
573	branaconv	f140conv	-7.37e-05	-0.0897958	0	0.0897958	7.37e-05	0	559	1
574	branaconv	f160conv	-0.00129079	-0.0595885	0	0.0595885	0.00129079	0	560	1
575	branaconv	f161conv	0.00164144	-0.111721	0	0.111721	0.00164144	0	561	1
576	branaconv	f180conv	0.00138643	-0.0734438	0	0.0734438	0.00138643	0	562	1
577	branaconv	folicconv	-0.00148772	0.337755	0	0.337755	0.00148772	0	563	1
578	branaconv	fol_nconv	-0.00176214	0.393323	0	0.393323	0.00176214	0	564	1
579	branaconv	germnconv	0.00176902	0.405251	0	0.405251	0.00176902	0	565	1
580	branaconv	hemeconv	-0.00191347	-0.103647	0	0.103647	0.00191347	0	566	1
581	branaconv	hydproconv	0.000254806	-0.117308	0	0.117308	0.000254806	0	567	1
582	branaconv	mill_grnconv	0.000334875	0.629187	0	0.629187	0.000334875	0	568	1
583	branaconv	mnconv	-0.00122354	0.439399	0	0.439399	0.00122354	0	569	1
584	branaconv	mn_nconv	0.000441742	0.475073	0	0.475073	0.000441742	0	570	1
585	branaconv	mufa_anconv	0.00118411	-0.133098	0	0.133098	0.00118411	0	571	1
586	branaconv	mufa_plnconv	0.00021709	0.127154	0	0.127154	0.00021709	0	572	1
587	branaconv	naconv	0.000111899	-0.0459869	0	0.0459869	0.000111899	0	573	1
588	branaconv	phytconv	0.00245598	0.502435	0	0.502435	0.00245598	0	574	1
589	branaconv	satconv	0.0019334	-0.0801928	0	0.0801928	0.0019334	0	575	1
590	branaconv	seconv	-0.000943526	0.262207	0	0.262207	0.000943526	0	576	1
591	branaconv	sum_whgcarbconv	0.000856235	0.5823	0	0.5823	0.000856235	0	577	1
592	branaconv	t161conv	-0.00141192	-0.171386	0	0.171386	0.00141192	0	578	1
593	branaconv	t181conv	0.000156178	-0.135551	0	0.135551	0.000156178	0	579	1
594	branaconv	t182conv	-0.000273566	-0.244277	0	0.244277	0.000273566	0	580	1
595	branaconv	uapigconv	-6.38e-05	0.120669	0	0.120669	6.38e-05	0	581	1
596	branaconv	uaT3conv	0.000780265	0.560954	0	0.560954	0.000780265	0	582	1
597	branaconv	ubT3conv	0.00115776	0.535816	0	0.535816	0.00115776	0	583	1
598	branaconv	ubtococonv	-0.000242932	0.278023	0	0.278023	0.000242932	0	584	1
599	branaconv	uisorconv	-0.00144056	0.349723	0	0.349723	0.00144056	0	585	1
600	branaconv	uttococonv	0.000319894	0.191515	0	0.191515	0.000319894	0	586	1
601	brannconv	b6sconv	-0.00131162	0.389913	0	0.389913	0.00131162	0	587	1
603	brannconv	f140conv	-0.00067282	-0.0218297	0	0.0218297	0.00067282	0	589	1
604	brannconv	folicconv	0.00210211	0.340038	0	0.340038	0.00210211	0	590	1
605	brannconv	hemeconv	0.000697508	-0.0685638	0	0.0685638	0.000697508	0	591	1
606	brannconv	mnconv	0.000621351	0.525468	0	0.525468	0.000621351	0	592	1
607	brannconv	mn_nconv	0.000534033	0.588809	0	0.588809	0.000534033	0	593	1
608	brannconv	seconv	-0.00135054	0.25122	0	0.25122	0.00135054	0	594	1
609	brannconv	t181conv	-0.0017071	-0.0673458	0	0.0673458	0.0017071	0	595	1
610	brannconv	uaT3conv	-0.000655019	0.819878	0	0.819878	0.000655019	0	596	1
611	cerafconv	b6sconv	0.000568608	0.449211	0	0.449211	0.000568608	0	597	1
612	cerafconv	brannconv	-0.00303658	0.724324	0	0.724324	0.00303658	0	598	1
613	cerafconv	cholconv	0.00110534	0.142154	0	0.142154	0.00110534	0	599	1
614	cerafconv	f140conv	0.000911428	0.123115	0	0.123115	0.000911428	0	600	1
615	cerafconv	f160conv	-0.00108062	0.199929	0	0.199929	0.00108062	0	601	1
616	cerafconv	folicconv	-0.001145	0.31789	0	0.31789	0.001145	0	602	1
617	cerafconv	fol_nconv	0.00157702	0.589579	0	0.589579	0.00157702	0	603	1
618	cerafconv	germnconv	-0.00109476	0.659085	0	0.659085	0.00109476	0	604	1
619	cerafconv	hemeconv	-0.000197901	0.0480751	0	0.0480751	0.000197901	0	605	1
620	cerafconv	mnconv	-0.000415947	0.601482	0	0.601482	0.000415947	0	606	1
621	cerafconv	mn_nconv	0.000538208	0.725469	0	0.725469	0.000538208	0	607	1
622	cerafconv	mufa_plnconv	0.001105	0.384056	0	0.384056	0.001105	0	608	1
623	cerafconv	seconv	-0.0016888	0.186557	0	0.186557	0.0016888	0	609	1
624	cerafconv	t181conv	-0.00163524	0.157377	0	0.157377	0.00163524	0	610	1
625	cerafconv	t182conv	-0.000746214	0.0957184	0	0.0957184	0.000746214	0	611	1
626	cerafconv	uapigconv	0.000493342	0.187959	0	0.187959	0.000493342	0	612	1
627	cerafconv	uaT3conv	-0.000628046	0.733962	0	0.733962	0.000628046	0	613	1
628	cerafconv	ubT3conv	-0.000174841	0.741377	0	0.741377	0.000174841	0	614	1
629	cerafconv	ubtococonv	8.93e-05	0.659721	0	0.659721	8.93e-05	0	615	1
630	cerafconv	uttococonv	-0.000961167	0.496229	0	0.496229	0.000961167	0	616	1
631	cerconv	hemeconv	0.000917352	-0.0465017	0	0.0465017	0.000917352	0	617	1
632	cholconv	b6sconv	0.000619773	-0.015121	0	0.015121	0.000619773	0	618	1
633	cholconv	folicconv	0.000194501	-0.0678641	0	0.0678641	0.000194501	0	619	1
634	cholconv	hemeconv	-0.00213428	0.749465	0	0.749465	0.00213428	0	620	1
635	cholconv	mnconv	-0.000516587	0.159918	0	0.159918	0.000516587	0	621	1
636	cholconv	t181conv	-0.000499626	0.557203	0	0.557203	0.000499626	0	622	1
638	donutconv	brannconv	-0.000262801	-0.080809	0	0.080809	0.000262801	0	623	1
639	donutconv	cholconv	-0.00031425	0.234478	0	0.234478	0.00031425	0	624	1
640	donutconv	f140conv	-0.00186772	0.263353	0	0.263353	0.00186772	0	625	1
641	donutconv	folicconv	-0.00159582	-0.0634629	0	0.0634629	0.00159582	0	626	1
642	donutconv	germnconv	-0.00138695	-0.0460888	0	0.0460888	0.00138695	0	627	1
643	donutconv	hambuconv	0.0012004	0.246805	0	0.246805	0.0012004	0	628	1
644	donutconv	hemeconv	-0.00246036	0.169872	0	0.169872	0.00246036	0	629	1
645	donutconv	hotdogconv	0.000949591	0.264824	0	0.264824	0.000949591	0	630	1
646	donutconv	mnconv	-0.00184597	-0.0291199	0	0.0291199	0.00184597	0	631	1
648	donutconv	mufa_plnconv	0.000687787	0.277019	0	0.277019	0.000687787	0	633	1
649	donutconv	pnutconv	0.00131143	0.0831933	0	0.0831933	0.00131143	0	634	1
650	donutconv	procmeatconv	-0.00204524	0.2726	0	0.2726	0.00204524	0	635	1
651	donutconv	seconv	-0.000174159	-0.0581372	0	0.0581372	0.000174159	0	636	1
652	donutconv	sugbevconv	-0.00120483	0.231086	0	0.231086	0.00120483	0	637	1
653	donutconv	t181conv	-0.000269241	0.44525	0	0.44525	0.000269241	0	638	1
654	donutconv	uapigconv	-0.000472165	-0.0523845	0	0.0523845	0.000472165	0	639	1
656	donutconv	ubT3conv	0.00181922	-0.037113	0	0.037113	0.00181922	0	641	1
657	donutconv	ubtococonv	0.000949544	0.152848	0	0.152848	0.000949544	0	642	1
659	f140conv	cholconv	0.000121167	0.687471	0	0.687471	0.000121167	0	643	1
660	f140conv	folicconv	-0.000132685	-0.0792592	0	0.0792592	0.000132685	0	644	1
661	f140conv	hemeconv	0.00140076	0.490109	0	0.490109	0.00140076	0	645	1
662	f140conv	mnconv	-0.00141431	0.100454	0	0.100454	0.00141431	0	646	1
663	f140conv	t181conv	0.000350769	0.588195	0	0.588195	0.000350769	0	647	1
665	f160conv	brannconv	-0.000712957	0.010907	0	0.010907	0.000712957	0	649	1
666	f160conv	cholconv	0.000419801	0.791352	0	0.791352	0.000419801	0	650	1
667	f160conv	f140conv	0.00167911	0.876717	0	0.876717	0.00167911	0	651	1
668	f160conv	folicconv	-0.00123256	-0.0717846	0	0.0717846	0.00123256	0	652	1
669	f160conv	fol_nconv	-0.00121948	0.300919	0	0.300919	0.00121948	0	653	1
670	f160conv	germnconv	-0.000289929	0.0568082	0	0.0568082	0.000289929	0	654	1
671	f160conv	hemeconv	-0.000816931	0.665632	0	0.665632	0.000816931	0	655	1
672	f160conv	mnconv	0.00166995	0.185148	0	0.185148	0.00166995	0	656	1
673	f160conv	mn_nconv	0.000143335	0.302338	0	0.302338	0.000143335	0	657	1
674	f160conv	mufa_plnconv	-5.76e-05	0.642683	0	0.642683	5.76e-05	0	658	1
675	f160conv	seconv	0.000405521	-0.0900621	0	0.0900621	0.000405521	0	659	1
676	f160conv	t181conv	-0.00100157	0.76048	0	0.76048	0.00100157	0	660	1
677	f160conv	uapigconv	0.00142688	0.139997	0	0.139997	0.00142688	0	661	1
678	f160conv	uaT3conv	-3.02e-05	0.170724	0	0.170724	3.02e-05	0	662	1
679	f160conv	ubT3conv	0.000497982	0.0892215	0	0.0892215	0.000497982	0	663	1
680	f160conv	ubtococonv	-0.000239318	0.46401	0	0.46401	0.000239318	0	664	1
681	f161conv	afatconv	3.98e-05	0.972654	0	0.972654	3.98e-05	0	665	1
682	f161conv	b6sconv	-0.0023037	-0.0384608	0	0.0384608	0.0023037	0	666	1
683	f161conv	brannconv	0.00196838	-0.0659518	0	0.0659518	0.00196838	0	667	1
684	f161conv	cerafconv	-0.00186328	0.09569	0	0.09569	0.00186328	0	668	1
685	f161conv	cholconv	-4e-05	0.83692	0	0.83692	4e-05	0	669	1
686	f161conv	f140conv	0.000521917	0.807952	0	0.807952	0.000521917	0	670	1
687	f161conv	f160conv	0.00227502	0.927596	0	0.927596	0.00227502	0	671	1
688	f161conv	f180conv	-0.000166288	0.890916	0	0.890916	0.000166288	0	672	1
689	f161conv	folicconv	0.000602305	-0.119875	0	0.119875	0.000602305	0	673	1
690	f161conv	fol_nconv	0.000628576	0.226006	0	0.226006	0.000628576	0	674	1
691	f161conv	germnconv	0.00045448	-0.0196464	0	0.0196464	0.00045448	0	675	1
692	f161conv	hemeconv	-0.00223418	0.810488	0	0.810488	0.00223418	0	676	1
693	f161conv	hydproconv	-0.00163133	0.822206	0	0.822206	0.00163133	0	677	1
694	f161conv	mill_grnconv	-0.00254516	-0.0741566	0	0.0741566	0.00254516	0	678	1
695	f161conv	mnconv	0.000892818	0.101059	0	0.101059	0.000892818	0	679	1
696	f161conv	mn_nconv	-0.00330596	0.205573	0	0.205573	0.00330596	0	680	1
697	f161conv	mufa_plnconv	-0.00199865	0.446081	0	0.446081	0.00199865	0	681	1
698	f161conv	naconv	0.00033421	0.627654	0	0.627654	0.00033421	0	682	1
699	f161conv	phytconv	-0.00112737	0.20833	0	0.20833	0.00112737	0	683	1
700	f161conv	satconv	0.00022605	0.905265	0	0.905265	0.00022605	0	684	1
701	f161conv	seconv	-0.000932446	-0.133927	0	0.133927	0.000932446	0	685	1
702	f161conv	sum_whgcarbconv	-0.000439697	-0.0789638	0	0.0789638	0.000439697	0	686	1
703	f161conv	t181conv	0.000825087	0.671992	0	0.671992	0.000825087	0	687	1
704	f161conv	t182conv	-0.00115151	0.56199	0	0.56199	0.00115151	0	688	1
705	f161conv	uapigconv	-0.00145888	0.115221	0	0.115221	0.00145888	0	689	1
706	f161conv	uaT3conv	0.000477467	0.0788281	0	0.0788281	0.000477467	0	690	1
708	f161conv	ubtococonv	0.00208256	0.297324	0	0.297324	0.00208256	0	692	1
709	f161conv	uisorconv	-0.000496847	0.0337907	0	0.0337907	0.000496847	0	693	1
710	f161conv	uttococonv	-0.00147592	0.465011	0	0.465011	0.00147592	0	694	1
712	f180conv	brannconv	0.000387753	-0.0216076	0	0.0216076	0.000387753	0	696	1
713	f180conv	cerafconv	0.00171197	0.173392	0	0.173392	0.00171197	0	697	1
714	f180conv	cholconv	0.000380893	0.748875	0	0.748875	0.000380893	0	698	1
715	f180conv	f140conv	-0.00110115	0.853792	0	0.853792	0.00110115	0	699	1
716	f180conv	f160conv	-0.00196702	0.975868	0	0.975868	0.00196702	0	700	1
717	f180conv	folicconv	-0.00183769	-0.079222	0	0.079222	0.00183769	0	701	1
718	f180conv	fol_nconv	-0.000951267	0.240954	0	0.240954	0.000951267	0	702	1
719	f180conv	germnconv	-0.00105706	0.0167084	0	0.0167084	0.00105706	0	703	1
720	f180conv	hemeconv	-0.00223694	0.641035	0	0.641035	0.00223694	0	704	1
721	f180conv	hydproconv	-0.000243827	0.642932	0	0.642932	0.000243827	0	705	1
722	f180conv	mill_grnconv	-0.000717208	-0.0203022	0	0.0203022	0.000717208	0	706	1
723	f180conv	mnconv	-0.000316695	0.141612	0	0.141612	0.000316695	0	707	1
724	f180conv	mn_nconv	0.00164205	0.246158	0	0.246158	0.00164205	0	708	1
725	f180conv	mufa_plnconv	0.000443642	0.616668	0	0.616668	0.000443642	0	709	1
726	f180conv	naconv	-0.000498606	0.641287	0	0.641287	0.000498606	0	710	1
727	f180conv	satconv	-0.000307699	0.977194	0	0.977194	0.000307699	0	711	1
728	f180conv	seconv	0.00159346	-0.0957016	0	0.0957016	0.00159346	0	712	1
729	f180conv	sum_whgcarbconv	0.0011863	-0.0449727	0	0.0449727	0.0011863	0	713	1
730	f180conv	t181conv	7.08e-05	0.791065	0	0.791065	7.08e-05	0	714	1
731	f180conv	t182conv	-0.000884667	0.635074	0	0.635074	0.000884667	0	715	1
732	f180conv	uapigconv	0.000236559	0.0822228	0	0.0822228	0.000236559	0	716	1
733	f180conv	uaT3conv	-0.000273285	0.129521	0	0.129521	0.000273285	0	717	1
734	f180conv	ubT3conv	0.000124172	0.0615265	0	0.0615265	0.000124172	0	718	1
735	f180conv	ubtococonv	0.00116195	0.43246	0	0.43246	0.00116195	0	719	1
736	f180conv	uisorconv	0.000373666	0.0508235	0	0.0508235	0.000373666	0	720	1
737	f180conv	uttococonv	-0.00148737	0.60842	0	0.60842	0.00148737	0	721	1
738	folicconv	b6sconv	0.00073584	0.400221	0	0.400221	0.00073584	0	722	1
739	folicconv	hemeconv	-0.000126613	-0.121361	0	0.121361	0.000126613	0	723	1
740	folicconv	mnconv	2.79e-05	0.477621	0	0.477621	2.79e-05	0	724	1
741	folicconv	t181conv	-0.00225232	-0.156417	0	0.156417	0.00225232	0	725	1
742	fol_nconv	b6sconv	-0.000396054	0.521456	0	0.521456	0.000396054	0	726	1
743	fol_nconv	brannconv	-9.71e-05	0.469938	0	0.469938	9.71e-05	0	727	1
744	fol_nconv	cholconv	-0.000510832	0.308993	0	0.308993	0.000510832	0	728	1
745	fol_nconv	f140conv	0.000923274	0.236762	0	0.236762	0.000923274	0	729	1
746	fol_nconv	folicconv	0.00080102	0.340335	0	0.340335	0.00080102	0	730	1
747	fol_nconv	germnconv	-0.000155309	0.451573	0	0.451573	0.000155309	0	731	1
748	fol_nconv	hemeconv	-0.00154553	0.201858	0	0.201858	0.00154553	0	732	1
749	fol_nconv	mnconv	-0.000778033	0.568962	0	0.568962	0.000778033	0	733	1
750	fol_nconv	mn_nconv	0.000941413	0.683476	0	0.683476	0.000941413	0	734	1
751	fol_nconv	mufa_plnconv	-0.00139859	0.400464	0	0.400464	0.00139859	0	735	1
752	fol_nconv	seconv	0.00126305	0.186676	0	0.186676	0.00126305	0	736	1
753	fol_nconv	t181conv	0.000587953	0.11958	0	0.11958	0.000587953	0	737	1
754	fol_nconv	uapigconv	-0.000542745	0.413464	0	0.413464	0.000542745	0	738	1
755	fol_nconv	uaT3conv	-0.00105262	0.602399	0	0.602399	0.00105262	0	739	1
756	fol_nconv	ubT3conv	-0.000437448	0.547637	0	0.547637	0.000437448	0	740	1
757	fol_nconv	ubtococonv	-0.000340936	0.561017	0	0.561017	0.000340936	0	741	1
758	germnconv	b6sconv	0.000740363	0.321962	0	0.321962	0.000740363	0	742	1
759	germnconv	brannconv	-0.000225595	0.860606	0	0.860606	0.000225595	0	743	1
760	germnconv	cholconv	0.00216657	0.03628	0	0.03628	0.00216657	0	744	1
761	germnconv	f140conv	0.000418401	-0.00925717	0	0.00925717	0.000418401	0	745	1
762	germnconv	folicconv	-0.00173386	0.321845	0	0.321845	0.00173386	0	746	1
763	germnconv	hemeconv	0.000630996	-0.0201341	0	0.0201341	0.000630996	0	747	1
764	germnconv	mnconv	0.000750133	0.503216	0	0.503216	0.000750133	0	748	1
765	germnconv	mn_nconv	0.00143521	0.559138	0	0.559138	0.00143521	0	749	1
766	germnconv	seconv	-0.00110232	0.256457	0	0.256457	0.00110232	0	750	1
767	germnconv	t181conv	2.37e-05	-0.047991	0	0.047991	2.37e-05	0	751	1
768	germnconv	uapigconv	0.00117079	0.219722	0	0.219722	0.00117079	0	752	1
769	germnconv	uaT3conv	0.000529483	0.723223	0	0.723223	0.000529483	0	753	1
770	germnconv	ubtococonv	0.00148996	0.484993	0	0.484993	0.00148996	0	754	1
771	hambuconv	b6sconv	-0.00202587	0.00970785	0	0.00970785	0.00202587	0	755	1
772	hambuconv	hemeconv	0.00187221	0.481741	0	0.481741	0.00187221	0	756	1
773	hambuconv	sugbevconv	-0.000177225	0.187938	0	0.187938	0.000177225	0	757	1
774	hotdogconv	b6sconv	-0.000677278	0.0371222	0	0.0371222	0.000677278	0	758	1
775	hotdogconv	brannconv	0.000432761	-0.0450898	0	0.0450898	0.000432761	0	759	1
776	hotdogconv	cholconv	6.11e-05	0.274215	0	0.274215	6.11e-05	0	760	1
777	hotdogconv	f140conv	-0.000166913	0.268814	0	0.268814	0.000166913	0	761	1
778	hotdogconv	folicconv	-0.000204906	-0.0243898	0	0.0243898	0.000204906	0	762	1
779	hotdogconv	germnconv	0.000562135	-0.0117131	0	0.0117131	0.000562135	0	763	1
780	hotdogconv	hambuconv	-0.000125693	0.362899	0	0.362899	0.000125693	0	764	1
781	hotdogconv	hemeconv	-0.000230114	0.255324	0	0.255324	0.000230114	0	765	1
783	hotdogconv	mn_nconv	-0.000691277	0.019602	0	0.019602	0.000691277	0	766	1
784	hotdogconv	procmeatconv	0.00111692	0.417715	0	0.417715	0.00111692	0	767	1
785	hotdogconv	seconv	0.00186515	-0.0275333	0	0.0275333	0.00186515	0	768	1
786	hotdogconv	sugbevconv	-5.83e-05	0.180958	0	0.180958	5.83e-05	0	769	1
787	hotdogconv	t181conv	0.00072653	0.314724	0	0.314724	0.00072653	0	770	1
788	hotdogconv	uapigconv	0.000327944	0.0176442	0	0.0176442	0.000327944	0	771	1
789	hotdogconv	uaT3conv	-0.00110134	0.031667	0	0.031667	0.00110134	0	772	1
790	hotdogconv	ubtococonv	0.00027656	0.121102	0	0.121102	0.00027656	0	773	1
791	hydproconv	b6sconv	0.000583489	-0.0583532	0	0.0583532	0.000583489	0	774	1
792	hydproconv	brannconv	-0.00084213	-0.0681756	0	0.0681756	0.00084213	0	775	1
793	hydproconv	cerafconv	-0.0020368	0.060979	0	0.060979	0.0020368	0	776	1
794	hydproconv	cholconv	-0.000760025	0.746255	0	0.746255	0.000760025	0	777	1
795	hydproconv	f140conv	-0.000192286	0.486434	0	0.486434	0.000192286	0	778	1
796	hydproconv	f160conv	-0.000282243	0.673452	0	0.673452	0.000282243	0	779	1
797	hydproconv	folicconv	-0.000429452	-0.140426	0	0.140426	0.000429452	0	780	1
798	hydproconv	fol_nconv	-0.000775944	0.189836	0	0.189836	0.000775944	0	781	1
799	hydproconv	germnconv	-1.02e-05	-0.017823	0	0.017823	1.02e-05	0	782	1
800	hydproconv	hemeconv	0.00268256	0.93734	0	0.93734	0.00268256	0	783	1
801	hydproconv	mnconv	-0.000593695	0.0747479	0	0.0747479	0.000593695	0	784	1
802	hydproconv	mn_nconv	-0.00101	0.173231	0	0.173231	0.00101	0	785	1
803	hydproconv	mufa_plnconv	-0.00049522	0.279327	0	0.279327	0.00049522	0	786	1
804	hydproconv	seconv	0.00107364	-0.161603	0	0.161603	0.00107364	0	787	1
805	hydproconv	sum_whgcarbconv	0.00107385	-0.0740866	0	0.0740866	0.00107385	0	788	1
806	hydproconv	t181conv	0.000174065	0.535495	0	0.535495	0.000174065	0	789	1
807	hydproconv	t182conv	-0.000238777	0.479727	0	0.479727	0.000238777	0	790	1
808	hydproconv	uapigconv	-0.000362751	0.151284	0	0.151284	0.000362751	0	791	1
809	hydproconv	uaT3conv	0.0001467	0.0510881	0	0.0510881	0.0001467	0	792	1
811	hydproconv	ubtococonv	0.000736085	0.211412	0	0.211412	0.000736085	0	793	1
812	hydproconv	uisorconv	0.000462234	-0.0144149	0	0.0144149	0.000462234	0	794	1
813	hydproconv	uttococonv	-0.000749841	0.350729	0	0.350729	0.000749841	0	795	1
814	liqconv	b6sconv	0.00195776	-0.0330819	0	0.0330819	0.00195776	0	796	1
815	liqconv	brannconv	0.00206688	-0.0822098	0	0.0822098	0.00206688	0	797	1
816	liqconv	cerafconv	-0.00225062	-0.0707449	0	0.0707449	0.00225062	0	798	1
817	liqconv	cholconv	-0.00092388	0.0864604	0	0.0864604	0.00092388	0	799	1
818	liqconv	donutconv	-6.56e-05	-0.010757	0	0.010757	6.56e-05	0	800	1
819	liqconv	f140conv	0.00122953	0.0517009	0	0.0517009	0.00122953	0	801	1
820	liqconv	f160conv	0.000513484	0.0702609	0	0.0702609	0.000513484	0	802	1
822	liqconv	fol_nconv	0.00020748	0.0239489	0	0.0239489	0.00020748	0	803	1
823	liqconv	germnconv	0.000798608	-0.0626958	0	0.0626958	0.000798608	0	804	1
824	liqconv	hambuconv	0.000606433	0.0143192	0	0.0143192	0.000606433	0	805	1
825	liqconv	hemeconv	9.09e-05	0.0954669	0	0.0954669	9.09e-05	0	806	1
826	liqconv	hotdogconv	-0.00120047	0.020453	0	0.020453	0.00120047	0	807	1
828	liqconv	mn_nconv	0.00150088	-0.0112798	0	0.0112798	0.00150088	0	809	1
829	liqconv	mufa_plnconv	-0.000897014	0.052731	0	0.052731	0.000897014	0	810	1
830	liqconv	pnutconv	0.000426726	0.115735	0	0.115735	0.000426726	0	811	1
831	liqconv	procmeatconv	-0.00134912	0.0685599	0	0.0685599	0.00134912	0	812	1
832	liqconv	seconv	3.08e-05	0.00987137	0	0.00987137	3.08e-05	0	813	1
833	liqconv	sugbevconv	-0.00169424	-0.03793	0	0.03793	0.00169424	0	814	1
834	liqconv	sum_whgcarbconv	-0.00117341	-0.0631172	0	0.0631172	0.00117341	0	815	1
837	liqconv	uapigconv	0.000905928	0.202646	0	0.202646	0.000905928	0	818	1
838	liqconv	uaT3conv	0.00080213	-0.0707976	0	0.0707976	0.00080213	0	819	1
839	liqconv	ubT3conv	-0.000335388	-0.0259371	0	0.0259371	0.000335388	0	820	1
840	liqconv	ubtococonv	0.000252366	-0.0124572	0	0.0124572	0.000252366	0	821	1
841	liqconv	uttococonv	-0.000105725	0.0394891	0	0.0394891	0.000105725	0	822	1
842	mill_grnconv	b6sconv	-0.000540536	0.401167	0	0.401167	0.000540536	0	823	1
843	mill_grnconv	brannconv	-0.00219812	0.820952	0	0.820952	0.00219812	0	824	1
844	mill_grnconv	cerafconv	7.71e-05	0.783499	0	0.783499	7.71e-05	0	825	1
845	mill_grnconv	cholconv	9.51e-05	-0.0141492	0	0.0141492	9.51e-05	0	826	1
846	mill_grnconv	f140conv	0.000374974	-0.025085	0	0.025085	0.000374974	0	827	1
848	mill_grnconv	folicconv	-0.000909508	0.361175	0	0.361175	0.000909508	0	828	1
849	mill_grnconv	fol_nconv	0.000617678	0.469601	0	0.469601	0.000617678	0	829	1
850	mill_grnconv	germnconv	0.000735363	0.687916	0	0.687916	0.000735363	0	830	1
851	mill_grnconv	hemeconv	-0.00140224	-0.0855178	0	0.0855178	0.00140224	0	831	1
852	mill_grnconv	hydproconv	0.00153226	-0.0901587	0	0.0901587	0.00153226	0	832	1
853	mill_grnconv	mnconv	-0.000462954	0.515383	0	0.515383	0.000462954	0	833	1
854	mill_grnconv	mn_nconv	-0.00100139	0.567215	0	0.567215	0.00100139	0	834	1
855	mill_grnconv	mufa_plnconv	-0.00038714	0.194061	0	0.194061	0.00038714	0	835	1
856	mill_grnconv	naconv	0.000405626	0.0516914	0	0.0516914	0.000405626	0	836	1
857	mill_grnconv	satconv	0.00141186	-0.0101896	0	0.0101896	0.00141186	0	837	1
858	mill_grnconv	seconv	-0.000987818	0.269024	0	0.269024	0.000987818	0	838	1
859	mill_grnconv	sum_whgcarbconv	0.000461858	0.90641	0	0.90641	0.000461858	0	839	1
860	mill_grnconv	t181conv	0.000994212	-0.0727913	0	0.0727913	0.000994212	0	840	1
861	mill_grnconv	t182conv	0.00065636	-0.159206	0	0.159206	0.00065636	0	841	1
862	mill_grnconv	uapigconv	-0.000155816	0.174371	0	0.174371	0.000155816	0	842	1
863	mill_grnconv	uaT3conv	-0.000361803	0.704857	0	0.704857	0.000361803	0	843	1
864	mill_grnconv	ubT3conv	-0.00100288	0.737456	0	0.737456	0.00100288	0	844	1
865	mill_grnconv	ubtococonv	-0.000218197	0.553507	0	0.553507	0.000218197	0	845	1
866	mill_grnconv	uisorconv	0.000647623	0.28866	0	0.28866	0.000647623	0	846	1
867	mill_grnconv	uttococonv	-0.000329698	0.305495	0	0.305495	0.000329698	0	847	1
868	mnconv	b6sconv	-0.00196111	0.239159	0	0.239159	0.00196111	0	848	1
869	mnconv	hemeconv	0.00114116	0.0804054	0	0.0804054	0.00114116	0	849	1
870	mn_nconv	b6sconv	0.00100395	0.25273	0	0.25273	0.00100395	0	850	1
871	mn_nconv	cholconv	-3.78e-05	0.258881	0	0.258881	3.78e-05	0	851	1
872	mn_nconv	f140conv	-0.00166203	0.190181	0	0.190181	0.00166203	0	852	1
873	mn_nconv	folicconv	0.00347138	0.251936	0	0.251936	0.00347138	0	853	1
874	mn_nconv	hemeconv	0.000390932	0.172114	0	0.172114	0.000390932	0	854	1
875	mn_nconv	mnconv	0.00182939	0.804474	0	0.804474	0.00182939	0	855	1
876	mn_nconv	t181conv	-0.000732371	0.163575	0	0.163575	0.000732371	0	856	1
877	mn_nconv	uaT3conv	-0.000946029	0.672247	0	0.672247	0.000946029	0	857	1
878	mufa_anconv	addfat_solconv	0.0017818	0.872199	0	0.872199	0.0017818	0	858	1
879	mufa_anconv	afatconv	-0.000923721	0.980441	0	0.980441	0.000923721	0	859	1
880	mufa_anconv	b6sconv	0.000963396	-0.0419805	0	0.0419805	0.000963396	0	860	1
881	mufa_anconv	brannconv	-0.000700883	-0.0876234	0	0.0876234	0.000700883	0	861	1
882	mufa_anconv	cerafconv	0.001933	0.0632628	0	0.0632628	0.001933	0	862	1
883	mufa_anconv	cholconv	3.09e-05	0.83813	0	0.83813	3.09e-05	0	863	1
884	mufa_anconv	f140conv	-0.00012769	0.825788	0	0.825788	0.00012769	0	864	1
885	mufa_anconv	f160conv	0.00157138	0.908454	0	0.908454	0.00157138	0	865	1
886	mufa_anconv	f161conv	0.00197867	0.97085	0	0.97085	0.00197867	0	866	1
887	mufa_anconv	f180conv	0.00096562	0.884598	0	0.884598	0.00096562	0	867	1
888	mufa_anconv	folicconv	-0.00100953	-0.126337	0	0.126337	0.00100953	0	868	1
889	mufa_anconv	fol_nconv	0.00140062	0.191529	0	0.191529	0.00140062	0	869	1
890	mufa_anconv	germnconv	0.000622789	-0.0523408	0	0.0523408	0.000622789	0	870	1
891	mufa_anconv	hemeconv	-0.000167307	0.785125	0	0.785125	0.000167307	0	871	1
892	mufa_anconv	hydproconv	0.000180378	0.797848	0	0.797848	0.000180378	0	872	1
893	mufa_anconv	mill_grnconv	-0.000167055	-0.0932489	0	0.0932489	0.000167055	0	873	1
894	mufa_anconv	mnconv	-2.12e-05	0.0639459	0	0.0639459	2.12e-05	0	874	1
895	mufa_anconv	mn_nconv	0.000616746	0.157842	0	0.157842	0.000616746	0	875	1
896	mufa_anconv	mufa_plnconv	0.000425966	0.377417	0	0.377417	0.000425966	0	876	1
897	mufa_anconv	naconv	-0.000358678	0.612971	0	0.612971	0.000358678	0	877	1
898	mufa_anconv	phytconv	0.000431044	0.164813	0	0.164813	0.000431044	0	878	1
899	mufa_anconv	satconv	-8.8e-07	0.899503	0	0.899503	8.8e-07	0	879	1
900	mufa_anconv	seconv	1.6e-05	-0.140363	0	0.140363	1.6e-05	0	880	1
901	mufa_anconv	sum_whgcarbconv	-0.000476464	-0.108477	0	0.108477	0.000476464	0	881	1
902	mufa_anconv	t181conv	0.00122733	0.666757	0	0.666757	0.00122733	0	882	1
903	mufa_anconv	t182conv	0.000418097	0.554293	0	0.554293	0.000418097	0	883	1
904	mufa_anconv	uapigconv	0.000950355	0.0993348	0	0.0993348	0.000950355	0	884	1
905	mufa_anconv	uaT3conv	0.00166782	0.0634901	0	0.0634901	0.00166782	0	885	1
906	mufa_anconv	ubT3conv	0.000786835	-0.013004	0	0.013004	0.000786835	0	886	1
907	mufa_anconv	ubtococonv	0.000256295	0.265692	0	0.265692	0.000256295	0	887	1
909	mufa_anconv	uttococonv	-3.63e-05	0.420881	0	0.420881	3.63e-05	0	888	1
910	mufa_plnconv	b6sconv	-0.000506497	0.0794631	0	0.0794631	0.000506497	0	889	1
911	mufa_plnconv	brannconv	-0.00214315	0.208906	0	0.208906	0.00214315	0	890	1
912	mufa_plnconv	cholconv	-0.000187372	0.394086	0	0.394086	0.000187372	0	891	1
913	mufa_plnconv	f140conv	0.00161633	0.394609	0	0.394609	0.00161633	0	892	1
914	mufa_plnconv	folicconv	-0.000230611	0.0776549	0	0.0776549	0.000230611	0	893	1
915	mufa_plnconv	germnconv	-0.000103765	0.263978	0	0.263978	0.000103765	0	894	1
916	mufa_plnconv	hemeconv	2.25e-05	0.274663	0	0.274663	2.25e-05	0	895	1
917	mufa_plnconv	mnconv	0.00143403	0.381491	0	0.381491	0.00143403	0	896	1
918	mufa_plnconv	mn_nconv	0.000577336	0.497026	0	0.497026	0.000577336	0	897	1
919	mufa_plnconv	seconv	-0.00186454	0.0770772	0	0.0770772	0.00186454	0	898	1
920	mufa_plnconv	t181conv	0.000188521	0.614745	0	0.614745	0.000188521	0	899	1
921	mufa_plnconv	uapigconv	0.00154256	0.243884	0	0.243884	0.00154256	0	900	1
922	mufa_plnconv	uaT3conv	-0.000295282	0.330569	0	0.330569	0.000295282	0	901	1
923	mufa_plnconv	ubtococonv	-8.38e-05	0.680885	0	0.680885	8.38e-05	0	902	1
924	naconv	b6sconv	0.00036536	0.0667096	0	0.0667096	0.00036536	0	903	1
925	naconv	brannconv	0.00141013	0.0826462	0	0.0826462	0.00141013	0	904	1
926	naconv	cerafconv	0.00194126	0.288369	0	0.288369	0.00194126	0	905	1
927	naconv	cholconv	-0.000284098	0.604515	0	0.604515	0.000284098	0	906	1
928	naconv	f140conv	0.00163122	0.582638	0	0.582638	0.00163122	0	907	1
929	naconv	f160conv	0.000880424	0.678597	0	0.678597	0.000880424	0	908	1
930	naconv	folicconv	0.000282139	-0.0666017	0	0.0666017	0.000282139	0	909	1
931	naconv	fol_nconv	0.000875144	0.38894	0	0.38894	0.000875144	0	910	1
932	naconv	germnconv	-0.000588704	0.117671	0	0.117671	0.000588704	0	911	1
933	naconv	hemeconv	-0.000824007	0.516591	0	0.516591	0.000824007	0	912	1
934	naconv	hydproconv	0.000590964	0.545312	0	0.545312	0.000590964	0	913	1
935	naconv	mnconv	-0.00121402	0.230888	0	0.230888	0.00121402	0	914	1
936	naconv	mn_nconv	-0.00011071	0.375639	0	0.375639	0.00011071	0	915	1
937	naconv	mufa_plnconv	0.000747196	0.493942	0	0.493942	0.000747196	0	916	1
938	naconv	satconv	-0.00031988	0.677025	0	0.677025	0.00031988	0	917	1
939	naconv	seconv	-0.000350092	-0.131294	0	0.131294	0.000350092	0	918	1
940	naconv	sum_whgcarbconv	0.000535942	0.0682252	0	0.0682252	0.000535942	0	919	1
941	naconv	t181conv	0.000687412	0.609955	0	0.609955	0.000687412	0	920	1
942	naconv	t182conv	-0.000663265	0.634077	0	0.634077	0.000663265	0	921	1
943	naconv	uapigconv	-0.00102927	0.22164	0	0.22164	0.00102927	0	922	1
944	naconv	uaT3conv	4.4e-05	0.226711	0	0.226711	4.4e-05	0	923	1
945	naconv	ubT3conv	-0.000199164	0.148419	0	0.148419	0.000199164	0	924	1
946	naconv	ubtococonv	0.000417245	0.461664	0	0.461664	0.000417245	0	925	1
947	naconv	uisorconv	0.000817384	-0.0120079	0	0.0120079	0.000817384	0	926	1
948	naconv	uttococonv	9.38e-05	0.583249	0	0.583249	9.38e-05	0	927	1
949	phytconv	b6sconv	0.00013538	0.31254	0	0.31254	0.00013538	0	928	1
950	phytconv	brannconv	0.00104283	0.653579	0	0.653579	0.00104283	0	929	1
951	phytconv	cerafconv	-0.00228478	0.826704	0	0.826704	0.00228478	0	930	1
952	phytconv	cholconv	0.000170858	0.2504	0	0.2504	0.000170858	0	931	1
953	phytconv	f140conv	0.00186649	0.221508	0	0.221508	0.00186649	0	932	1
954	phytconv	f160conv	-0.000455434	0.335515	0	0.335515	0.000455434	0	933	1
955	phytconv	f180conv	0.000375542	0.289105	0	0.289105	0.000375542	0	934	1
956	phytconv	folicconv	0.0014656	0.258246	0	0.258246	0.0014656	0	935	1
957	phytconv	fol_nconv	-0.0018189	0.670364	0	0.670364	0.0018189	0	936	1
958	phytconv	germnconv	5.58e-05	0.622111	0	0.622111	5.58e-05	0	937	1
959	phytconv	hemeconv	-0.00103729	0.155081	0	0.155081	0.00103729	0	938	1
960	phytconv	hydproconv	-0.00260775	0.171893	0	0.171893	0.00260775	0	939	1
961	phytconv	mill_grnconv	-0.000644961	0.668988	0	0.668988	0.000644961	0	940	1
962	phytconv	mnconv	0.00198325	0.645664	0	0.645664	0.00198325	0	941	1
963	phytconv	mn_nconv	0.00111932	0.801181	0	0.801181	0.00111932	0	942	1
964	phytconv	mufa_plnconv	0.00145488	0.546545	0	0.546545	0.00145488	0	943	1
965	phytconv	naconv	0.00175193	0.41565	0	0.41565	0.00175193	0	944	1
966	phytconv	satconv	0.000539093	0.317551	0	0.317551	0.000539093	0	945	1
967	phytconv	seconv	0.00189384	0.153982	0	0.153982	0.00189384	0	946	1
968	phytconv	sum_whgcarbconv	0.00152205	0.70263	0	0.70263	0.00152205	0	947	1
969	phytconv	t181conv	0.000491977	0.223458	0	0.223458	0.000491977	0	948	1
970	phytconv	t182conv	-0.00129583	0.185862	0	0.185862	0.00129583	0	949	1
971	phytconv	uapigconv	-0.000841665	0.28543	0	0.28543	0.000841665	0	950	1
972	phytconv	uaT3conv	-0.00017471	0.715563	0	0.715563	0.00017471	0	951	1
973	phytconv	ubT3conv	-0.000323612	0.682559	0	0.682559	0.000323612	0	952	1
974	phytconv	ubtococonv	0.000818687	0.758302	0	0.758302	0.000818687	0	953	1
975	phytconv	uisorconv	0.000302514	0.295454	0	0.295454	0.000302514	0	954	1
976	phytconv	uttococonv	-0.000103196	0.649215	0	0.649215	0.000103196	0	955	1
977	pnutconv	b6sconv	-0.000265471	0.0315956	0	0.0315956	0.000265471	0	956	1
978	pnutconv	cholconv	0.000129817	0.138311	0	0.138311	0.000129817	0	957	1
979	pnutconv	f140conv	-0.00129935	0.131829	0	0.131829	0.00129935	0	958	1
980	pnutconv	folicconv	-0.00151293	0.0679872	0	0.0679872	0.00151293	0	959	1
981	pnutconv	hambuconv	-0.000492852	0.0708406	0	0.0708406	0.000492852	0	960	1
982	pnutconv	hemeconv	-0.0023983	0.104952	0	0.104952	0.0023983	0	961	1
983	pnutconv	mnconv	-0.00126521	0.198684	0	0.198684	0.00126521	0	962	1
984	pnutconv	procmeatconv	-0.00106112	0.08979	0	0.08979	0.00106112	0	963	1
985	pnutconv	sugbevconv	-0.000679702	0.0644763	0	0.0644763	0.000679702	0	964	1
986	pnutconv	t181conv	-0.000515503	0.119043	0	0.119043	0.000515503	0	965	1
987	pnutconv	uaT3conv	0.000135093	0.145382	0	0.145382	0.000135093	0	966	1
989	procmeatconv	hambuconv	0.00143828	0.322974	0	0.322974	0.00143828	0	967	1
990	procmeatconv	hemeconv	-0.000442227	0.333943	0	0.333943	0.000442227	0	968	1
991	procmeatconv	mnconv	-0.000603957	-0.01099	0	0.01099	0.000603957	0	969	1
992	procmeatconv	sugbevconv	-0.000399209	0.216062	0	0.216062	0.000399209	0	970	1
993	procmeatconv	t181conv	-0.000757767	0.399005	0	0.399005	0.000757767	0	971	1
995	rcarconv	b6sconv	-0.000724635	0.11915	0	0.11915	0.000724635	0	973	1
996	rcarconv	brannconv	-0.00141881	0.280869	0	0.280869	0.00141881	0	974	1
997	rcarconv	cerafconv	5.86e-06	0.27591	0	0.27591	5.86e-06	0	975	1
998	rcarconv	cerconv	-0.00107746	0.156451	0	0.156451	0.00107746	0	976	1
999	rcarconv	cholconv	-0.00171642	0.0686972	0	0.0686972	0.00171642	0	977	1
1000	rcarconv	donutconv	0.00179525	-0.0729747	0	0.0729747	0.00179525	0	978	1
1002	rcarconv	f160conv	0.00283064	0.0348843	0	0.0348843	0.00283064	0	980	1
1003	rcarconv	folicconv	0.00139606	0.139836	0	0.139836	0.00139606	0	981	1
1004	rcarconv	fol_nconv	-0.000292567	0.385044	0	0.385044	0.000292567	0	982	1
1005	rcarconv	germnconv	-0.00113422	0.3151	0	0.3151	0.00113422	0	983	1
1007	rcarconv	hemeconv	0.00228813	0.0511003	0	0.0511003	0.00228813	0	985	1
1008	rcarconv	hotdogconv	0.00122038	-0.0492885	0	0.0492885	0.00122038	0	986	1
1009	rcarconv	hydproconv	-0.000565057	0.0622705	0	0.0622705	0.000565057	0	987	1
1010	rcarconv	liqconv	0.00203642	-0.0208054	0	0.0208054	0.00203642	0	988	1
1011	rcarconv	mnconv	0.000559786	0.316572	0	0.316572	0.000559786	0	989	1
1012	rcarconv	mn_nconv	-0.000907105	0.366378	0	0.366378	0.000907105	0	990	1
1013	rcarconv	mufa_plnconv	-0.00157592	0.153658	0	0.153658	0.00157592	0	991	1
1014	rcarconv	pnutconv	-0.00274104	0.176579	0	0.176579	0.00274104	0	992	1
1015	rcarconv	procmeatconv	-7.75e-05	-0.0658504	0	0.0658504	7.75e-05	0	993	1
1016	rcarconv	rwineconv	-0.00063683	0.0852084	0	0.0852084	0.00063683	0	994	1
1017	rcarconv	satconv	0.0014767	0.0149866	0	0.0149866	0.0014767	0	995	1
1018	rcarconv	seconv	0.000363508	0.126741	0	0.126741	0.000363508	0	996	1
1019	rcarconv	sugbevconv	0.00103645	-0.0344177	0	0.0344177	0.00103645	0	997	1
1020	rcarconv	sum_whgcarbconv	-0.000270281	0.318511	0	0.318511	0.000270281	0	998	1
1021	rcarconv	t181conv	-0.00185718	-0.0638942	0	0.0638942	0.00185718	0	999	1
1022	rcarconv	t182conv	0.00137678	-0.0505288	0	0.0505288	0.00137678	0	1000	1
1023	rcarconv	uapigconv	0.000125517	0.366089	0	0.366089	0.000125517	0	1001	1
1024	rcarconv	uaT3conv	-0.00101755	0.309224	0	0.309224	0.00101755	0	1002	1
1025	rcarconv	ubT3conv	-0.000586933	0.266648	0	0.266648	0.000586933	0	1003	1
1026	rcarconv	ubtococonv	-0.00034786	0.247438	0	0.247438	0.00034786	0	1004	1
1027	rcarconv	uisorconv	0.000292158	0.240639	0	0.240639	0.000292158	0	1005	1
1028	rcarconv	uttococonv	4.72e-05	0.234378	0	0.234378	4.72e-05	0	1006	1
1029	rcarconv	whbrconv	-0.0007722	-0.137196	0	0.137196	0.0007722	0	1007	1
1030	rwineconv	b6sconv	-0.000579718	0.0453191	0	0.0453191	0.000579718	0	1008	1
1031	rwineconv	brannconv	-0.00123742	0.0715556	0	0.0715556	0.00123742	0	1009	1
1032	rwineconv	cholconv	7.02e-05	0.0544358	0	0.0544358	7.02e-05	0	1010	1
1033	rwineconv	donutconv	-0.00217527	0.0117956	0	0.0117956	0.00217527	0	1011	1
1034	rwineconv	f140conv	0.00053806	0.0340212	0	0.0340212	0.00053806	0	1012	1
1035	rwineconv	f160conv	-0.000617475	0.0623279	0	0.0623279	0.000617475	0	1013	1
1036	rwineconv	folicconv	0.000360307	0.0866219	0	0.0866219	0.000360307	0	1014	1
1037	rwineconv	fol_nconv	-0.000286919	0.158452	0	0.158452	0.000286919	0	1015	1
1038	rwineconv	germnconv	-0.00130204	0.0921446	0	0.0921446	0.00130204	0	1016	1
1039	rwineconv	hambuconv	-0.00160294	-0.0132186	0	0.0132186	0.00160294	0	1017	1
1040	rwineconv	hemeconv	0.00105798	0.0433831	0	0.0433831	0.00105798	0	1018	1
1041	rwineconv	hotdogconv	0.000400876	0.0127533	0	0.0127533	0.000400876	0	1019	1
1042	rwineconv	mnconv	0.000567297	0.158852	0	0.158852	0.000567297	0	1020	1
1043	rwineconv	mn_nconv	0.000911096	0.177386	0	0.177386	0.000911096	0	1021	1
1044	rwineconv	mufa_plnconv	0.00239655	0.14873	0	0.14873	0.00239655	0	1022	1
1045	rwineconv	pnutconv	0.00045897	0.128475	0	0.128475	0.00045897	0	1023	1
1046	rwineconv	procmeatconv	0.00155787	0.0461419	0	0.0461419	0.00155787	0	1024	1
1047	rwineconv	seconv	-0.000675064	0.10586	0	0.10586	0.000675064	0	1025	1
1049	rwineconv	t181conv	0.00105777	-0.0287824	0	0.0287824	0.00105777	0	1026	1
1050	rwineconv	t182conv	-4.95e-05	-0.0638808	0	0.0638808	4.95e-05	0	1027	1
1051	rwineconv	uapigconv	0.000420263	0.569652	0	0.569652	0.000420263	0	1028	1
1052	rwineconv	uaT3conv	0.000731399	0.0922485	0	0.0922485	0.000731399	0	1029	1
1053	rwineconv	ubT3conv	0.000301832	0.107066	0	0.107066	0.000301832	0	1030	1
1054	rwineconv	ubtococonv	-0.00153689	0.093246	0	0.093246	0.00153689	0	1031	1
1055	rwineconv	uttococonv	-0.000660583	0.123537	0	0.123537	0.000660583	0	1032	1
1056	saladconv	b6sconv	0.00119622	0.0720334	0	0.0720334	0.00119622	0	1033	1
1057	saladconv	brannconv	-0.00268025	0.144563	0	0.144563	0.00268025	0	1034	1
1058	saladconv	cerafconv	0.0013833	0.17727	0	0.17727	0.0013833	0	1035	1
1059	saladconv	cholconv	-0.00164388	0.094676	0	0.094676	0.00164388	0	1036	1
1060	saladconv	f140conv	-0.000492908	0.0399564	0	0.0399564	0.000492908	0	1037	1
1061	saladconv	f160conv	-0.00125684	0.130398	0	0.130398	0.00125684	0	1038	1
1062	saladconv	f180conv	-9.2e-06	0.0849268	0	0.0849268	9.2e-06	0	1039	1
1063	saladconv	folicconv	0.00132691	0.109041	0	0.109041	0.00132691	0	1040	1
1064	saladconv	fol_nconv	0.000287872	0.316636	0	0.316636	0.000287872	0	1041	1
1065	saladconv	germnconv	-0.000108482	0.175914	0	0.175914	0.000108482	0	1042	1
1067	saladconv	hemeconv	-0.00140762	0.088415	0	0.088415	0.00140762	0	1043	1
1069	saladconv	hydproconv	-0.000656319	0.0832972	0	0.0832972	0.000656319	0	1044	1
1070	saladconv	mill_grnconv	0.000292063	0.154023	0	0.154023	0.000292063	0	1045	1
1071	saladconv	mnconv	0.000648234	0.244095	0	0.244095	0.000648234	0	1046	1
1072	saladconv	mn_nconv	0.00159933	0.272044	0	0.272044	0.00159933	0	1047	1
1073	saladconv	mufa_plnconv	0.000883552	0.285414	0	0.285414	0.000883552	0	1048	1
1074	saladconv	naconv	-0.00059516	0.155876	0	0.155876	0.00059516	0	1049	1
1075	saladconv	phytconv	0.00112552	0.191441	0	0.191441	0.00112552	0	1050	1
1076	saladconv	procmeatconv	0.000343202	0.0375029	0	0.0375029	0.000343202	0	1051	1
1077	saladconv	satconv	-0.000545773	0.0939004	0	0.0939004	0.000545773	0	1052	1
1078	saladconv	seconv	0.000144186	0.130189	0	0.130189	0.000144186	0	1053	1
1079	saladconv	sugbevconv	-0.000699274	-0.0108936	0	0.0108936	0.000699274	0	1054	1
1080	saladconv	sum_whgcarbconv	0.000564328	0.175289	0	0.175289	0.000564328	0	1055	1
1081	saladconv	t181conv	0.000784468	0.0466086	0	0.0466086	0.000784468	0	1056	1
1082	saladconv	t182conv	-0.000579273	0.122694	0	0.122694	0.000579273	0	1057	1
1083	saladconv	uapigconv	0.00250172	0.334629	0	0.334629	0.00250172	0	1058	1
1084	saladconv	uaT3conv	-0.00253925	0.188714	0	0.188714	0.00253925	0	1059	1
1085	saladconv	ubT3conv	-0.000178422	0.226951	0	0.226951	0.000178422	0	1060	1
1086	saladconv	ubtococonv	-0.0016862	0.255032	0	0.255032	0.0016862	0	1061	1
1087	saladconv	uisorconv	0.00226041	0.277046	0	0.277046	0.00226041	0	1062	1
1088	saladconv	uttococonv	4.35e-05	0.335909	0	0.335909	4.35e-05	0	1063	1
1089	saladconv	yogconv	0.00164839	0.148506	0	0.148506	0.00164839	0	1064	1
1092	satconv	cerafconv	-0.000602658	0.184432	0	0.184432	0.000602658	0	1065	1
1093	satconv	cholconv	0.000719524	0.774767	0	0.774767	0.000719524	0	1066	1
1094	satconv	f140conv	0.000334665	0.920997	0	0.920997	0.000334665	0	1067	1
1095	satconv	f160conv	0.000356224	0.988489	0	0.988489	0.000356224	0	1068	1
1096	satconv	folicconv	-0.000665102	-0.0828633	0	0.0828633	0.000665102	0	1069	1
1097	satconv	fol_nconv	-0.000377222	0.277851	0	0.277851	0.000377222	0	1070	1
1098	satconv	germnconv	0.000351255	0.0394443	0	0.0394443	0.000351255	0	1071	1
1099	satconv	hemeconv	0.00218412	0.628312	0	0.628312	0.00218412	0	1072	1
1100	satconv	hydproconv	-0.000749804	0.635274	0	0.635274	0.000749804	0	1073	1
1101	satconv	mnconv	0.000511791	0.158043	0	0.158043	0.000511791	0	1074	1
1102	satconv	mn_nconv	-0.000166925	0.271638	0	0.271638	0.000166925	0	1075	1
1103	satconv	mufa_plnconv	-0.000197707	0.604877	0	0.604877	0.000197707	0	1076	1
1104	satconv	seconv	-0.000388272	-0.107423	0	0.107423	0.000388272	0	1077	1
1105	satconv	sum_whgcarbconv	0.000888726	-0.0200873	0	0.0200873	0.000888726	0	1078	1
1106	satconv	t181conv	2.61e-05	0.75664	0	0.75664	2.61e-05	0	1079	1
1107	satconv	t182conv	-0.00117161	0.641698	0	0.641698	0.00117161	0	1080	1
1108	satconv	uapigconv	0.000382192	0.120661	0	0.120661	0.000382192	0	1081	1
1109	satconv	uaT3conv	-0.00138591	0.151387	0	0.151387	0.00138591	0	1082	1
1110	satconv	ubT3conv	-0.000660403	0.0736894	0	0.0736894	0.000660403	0	1083	1
1111	satconv	ubtococonv	-0.00121708	0.44079	0	0.44079	0.00121708	0	1084	1
1112	satconv	uisorconv	-0.000731895	0.0381183	0	0.0381183	0.000731895	0	1085	1
1113	satconv	uttococonv	-0.00124767	0.610503	0	0.610503	0.00124767	0	1086	1
1114	seconv	b6sconv	-0.00153522	0.156094	0	0.156094	0.00153522	0	1087	1
1115	seconv	cholconv	0.00180843	-0.0917974	0	0.0917974	0.00180843	0	1088	1
1116	seconv	f140conv	-0.00153507	-0.10898	0	0.10898	0.00153507	0	1089	1
1117	seconv	folicconv	0.0001684	0.563457	0	0.563457	0.0001684	0	1090	1
1118	seconv	hemeconv	-0.000959357	-0.136307	0	0.136307	0.000959357	0	1091	1
1119	seconv	mnconv	8.17e-05	0.549827	0	0.549827	8.17e-05	0	1092	1
1120	seconv	mn_nconv	0.000766933	0.199616	0	0.199616	0.000766933	0	1093	1
1121	seconv	t181conv	-0.00129684	-0.193795	0	0.193795	0.00129684	0	1094	1
1122	seconv	uaT3conv	0.00185729	0.265809	0	0.265809	0.00185729	0	1095	1
1123	sugbevconv	b6sconv	0.000839763	0.0546256	0	0.0546256	0.000839763	0	1096	1
1124	sugbevconv	hemeconv	-0.000360688	0.111924	0	0.111924	0.000360688	0	1097	1
1125	sum_whgcarbconv	b6sconv	0.000734718	0.359611	0	0.359611	0.000734718	0	1098	1
1126	sum_whgcarbconv	brannconv	-0.00020048	0.894949	0	0.894949	0.00020048	0	1099	1
1127	sum_whgcarbconv	cerafconv	0.00034137	0.781848	0	0.781848	0.00034137	0	1100	1
1129	sum_whgcarbconv	f140conv	0.000944944	-0.0392437	0	0.0392437	0.000944944	0	1101	1
1131	sum_whgcarbconv	folicconv	0.000762286	0.356785	0	0.356785	0.000762286	0	1103	1
1132	sum_whgcarbconv	fol_nconv	-0.00037142	0.498631	0	0.498631	0.00037142	0	1104	1
1133	sum_whgcarbconv	germnconv	0.00369798	0.840614	0	0.840614	0.00369798	0	1105	1
1134	sum_whgcarbconv	hemeconv	-2.84e-05	-0.0709651	0	0.0709651	2.84e-05	0	1106	1
1135	sum_whgcarbconv	mnconv	0.00114988	0.560686	0	0.560686	0.00114988	0	1107	1
1136	sum_whgcarbconv	mn_nconv	0.000392809	0.625097	0	0.625097	0.000392809	0	1108	1
1137	sum_whgcarbconv	mufa_plnconv	0.00185396	0.213305	0	0.213305	0.00185396	0	1109	1
1138	sum_whgcarbconv	seconv	0.000844731	0.277433	0	0.277433	0.000844731	0	1110	1
1139	sum_whgcarbconv	t181conv	0.000885399	-0.110249	0	0.110249	0.000885399	0	1111	1
1140	sum_whgcarbconv	t182conv	-0.000649575	-0.162856	0	0.162856	0.000649575	0	1112	1
1141	sum_whgcarbconv	uapigconv	-0.000402961	0.224463	0	0.224463	0.000402961	0	1113	1
1142	sum_whgcarbconv	uaT3conv	-0.00129328	0.772606	0	0.772606	0.00129328	0	1114	1
1143	sum_whgcarbconv	ubT3conv	0.00144093	0.685154	0	0.685154	0.00144093	0	1115	1
1144	sum_whgcarbconv	ubtococonv	0.000905784	0.536343	0	0.536343	0.000905784	0	1116	1
1145	sum_whgcarbconv	uttococonv	-0.00173029	0.321974	0	0.321974	0.00173029	0	1117	1
1146	t161conv	addfat_liqconv	-0.00170557	0.123058	0	0.123058	0.00170557	0	1118	1
1147	t161conv	addfat_solconv	-0.000245681	0.885385	0	0.885385	0.000245681	0	1119	1
1148	t161conv	afatconv	-0.00101488	0.947593	0	0.947593	0.00101488	0	1120	1
1149	t161conv	b6sconv	-0.000580532	-0.0804814	0	0.0804814	0.000580532	0	1121	1
1150	t161conv	brannconv	0.00111718	-0.13035	0	0.13035	0.00111718	0	1122	1
1151	t161conv	cerafconv	-3.38e-05	0.0375987	0	0.0375987	3.38e-05	0	1123	1
1152	t161conv	cholconv	-0.000435209	0.76437	0	0.76437	0.000435209	0	1124	1
1153	t161conv	f140conv	0.00137912	0.882184	0	0.882184	0.00137912	0	1125	1
1154	t161conv	f160conv	-7.38e-05	0.878512	0	0.878512	7.38e-05	0	1126	1
1155	t161conv	f161conv	-0.000587268	0.916587	0	0.916587	0.000587268	0	1127	1
1156	t161conv	f180conv	-0.00106672	0.847187	0	0.847187	0.00106672	0	1128	1
1157	t161conv	folicconv	0.00171129	-0.20395	0	0.20395	0.00171129	0	1129	1
1158	t161conv	fol_nconv	-7.54e-05	0.14152	0	0.14152	7.54e-05	0	1130	1
1159	t161conv	germnconv	0.000478991	-0.110749	0	0.110749	0.000478991	0	1131	1
1160	t161conv	hemeconv	-0.00117031	0.698454	0	0.698454	0.00117031	0	1132	1
1161	t161conv	hydproconv	-0.000261492	0.72287	0	0.72287	0.000261492	0	1133	1
1162	t161conv	mill_grnconv	0.00329264	-0.144891	0	0.144891	0.00329264	0	1134	1
1163	t161conv	mnconv	0.000177846	0.00965214	0	0.00965214	0.000177846	0	1135	1
1164	t161conv	mn_nconv	0.000638977	0.1208	0	0.1208	0.000638977	0	1136	1
1165	t161conv	mufa_anconv	-0.00187085	0.919348	0	0.919348	0.00187085	0	1137	1
1166	t161conv	mufa_plnconv	0.000773559	0.341268	0	0.341268	0.000773559	0	1138	1
1167	t161conv	naconv	-0.000464414	0.618354	0	0.618354	0.000464414	0	1139	1
1168	t161conv	phytconv	0.0041695	0.153217	0	0.153217	0.0041695	0	1140	1
1169	t161conv	satconv	-0.00120148	0.892816	0	0.892816	0.00120148	0	1141	1
1170	t161conv	seconv	-0.00137284	-0.235796	0	0.235796	0.00137284	0	1142	1
1171	t161conv	sum_whgcarbconv	0.000894841	-0.151304	0	0.151304	0.000894841	0	1143	1
1172	t161conv	t181conv	0.00153398	0.661061	0	0.661061	0.00153398	0	1144	1
1173	t161conv	t182conv	0.00139487	0.619123	0	0.619123	0.00139487	0	1145	1
1174	t161conv	uapigconv	-0.00182044	0.0644682	0	0.0644682	0.00182044	0	1146	1
1175	t161conv	uaT3conv	-0.00029377	-0.0235629	0	0.0235629	0.00029377	0	1147	1
1176	t161conv	ubT3conv	0.000465947	-0.0605391	0	0.0605391	0.000465947	0	1148	1
1177	t161conv	ubtococonv	0.00106264	0.223815	0	0.223815	0.00106264	0	1149	1
1178	t161conv	uisorconv	0.00163787	-0.0886832	0	0.0886832	0.00163787	0	1150	1
1179	t161conv	uttococonv	0.00134891	0.358629	0	0.358629	0.00134891	0	1151	1
1180	t181conv	b6sconv	0.00157264	-0.0196599	0	0.0196599	0.00157264	0	1152	1
1181	t181conv	hemeconv	-0.00115854	0.515795	0	0.515795	0.00115854	0	1153	1
1182	t181conv	mnconv	0.00111045	0.0502988	0	0.0502988	0.00111045	0	1154	1
1183	t182conv	b6sconv	0.00144531	-0.102042	0	0.102042	0.00144531	0	1155	1
1184	t182conv	brannconv	0.000947218	-0.129192	0	0.129192	0.000947218	0	1156	1
1185	t182conv	cholconv	0.000987987	0.499227	0	0.499227	0.000987987	0	1157	1
1186	t182conv	f140conv	-0.000350323	0.52313	0	0.52313	0.000350323	0	1158	1
1187	t182conv	f160conv	0.000705329	0.633063	0	0.633063	0.000705329	0	1159	1
1188	t182conv	folicconv	-0.00106651	-0.236793	0	0.236793	0.00106651	0	1160	1
1189	t182conv	fol_nconv	-0.00118644	0.0863246	0	0.0863246	0.00118644	0	1161	1
1190	t182conv	germnconv	-0.00181398	-0.110856	0	0.110856	0.00181398	0	1162	1
1191	t182conv	hemeconv	0.00065175	0.435551	0	0.435551	0.00065175	0	1163	1
1192	t182conv	mnconv	-0.000860375	-0.0113976	0	0.0113976	0.000860375	0	1164	1
1193	t182conv	mn_nconv	-0.000679161	0.116422	0	0.116422	0.000679161	0	1165	1
1194	t182conv	mufa_plnconv	0.000657074	0.479462	0	0.479462	0.000657074	0	1166	1
1195	t182conv	seconv	0.000969706	-0.294587	0	0.294587	0.000969706	0	1167	1
1196	t182conv	t181conv	-0.000750378	0.810517	0	0.810517	0.000750378	0	1168	1
1197	t182conv	uapigconv	-0.000646867	0.0191288	0	0.0191288	0.000646867	0	1169	1
1198	t182conv	uaT3conv	-0.000415311	-0.0401826	0	0.0401826	0.000415311	0	1170	1
1199	t182conv	ubT3conv	0.00026911	-0.0534231	0	0.0534231	0.00026911	0	1171	1
1200	t182conv	ubtococonv	-0.00066195	0.34331	0	0.34331	0.00066195	0	1172	1
1201	t182conv	uttococonv	-0.00153281	0.49161	0	0.49161	0.00153281	0	1173	1
1202	uapigconv	b6sconv	-0.000106163	0.0528369	0	0.0528369	0.000106163	0	1174	1
1203	uapigconv	brannconv	-0.000131214	0.186836	0	0.186836	0.000131214	0	1175	1
1204	uapigconv	cholconv	0.00105027	0.188339	0	0.188339	0.00105027	0	1176	1
1205	uapigconv	f140conv	0.000781575	0.0900396	0	0.0900396	0.000781575	0	1177	1
1206	uapigconv	folicconv	0.000736034	0.117225	0	0.117225	0.000736034	0	1178	1
1207	uapigconv	hemeconv	-0.000360034	0.156421	0	0.156421	0.000360034	0	1179	1
1208	uapigconv	mnconv	0.000833266	0.309852	0	0.309852	0.000833266	0	1180	1
1209	uapigconv	mn_nconv	-0.00212199	0.368053	0	0.368053	0.00212199	0	1181	1
1210	uapigconv	seconv	-0.00130583	0.117785	0	0.117785	0.00130583	0	1182	1
1212	uapigconv	uaT3conv	-0.00177567	0.268843	0	0.268843	0.00177567	0	1183	1
1213	uapigconv	ubtococonv	-5.05e-05	0.250974	0	0.250974	5.05e-05	0	1184	1
1214	uaT3conv	b6sconv	-0.00151548	0.383874	0	0.383874	0.00151548	0	1185	1
1215	uaT3conv	cholconv	-0.00131515	0.214598	0	0.214598	0.00131515	0	1186	1
1216	uaT3conv	f140conv	0.000210849	0.0975884	0	0.0975884	0.000210849	0	1187	1
1217	uaT3conv	folicconv	-0.00215551	0.350831	0	0.350831	0.00215551	0	1188	1
1218	uaT3conv	hemeconv	-0.00229068	0.0517807	0	0.0517807	0.00229068	0	1189	1
1219	uaT3conv	mnconv	0.000239404	0.587456	0	0.587456	0.000239404	0	1190	1
1220	uaT3conv	t181conv	-0.000899333	0.0349937	0	0.0349937	0.000899333	0	1191	1
1221	ubT3conv	b6sconv	-0.00158989	0.385201	0	0.385201	0.00158989	0	1192	1
1222	ubT3conv	brannconv	0.000562171	0.609787	0	0.609787	0.000562171	0	1193	1
1223	ubT3conv	cholconv	-0.00011262	0.0679541	0	0.0679541	0.00011262	0	1194	1
1224	ubT3conv	f140conv	-0.000551534	0.0393812	0	0.0393812	0.000551534	0	1195	1
1225	ubT3conv	folicconv	-0.00179568	0.320051	0	0.320051	0.00179568	0	1196	1
1226	ubT3conv	germnconv	-0.00044694	0.524741	0	0.524741	0.00044694	0	1197	1
1228	ubT3conv	mnconv	0.00138967	0.491137	0	0.491137	0.00138967	0	1198	1
1229	ubT3conv	mn_nconv	0.000222359	0.561315	0	0.561315	0.000222359	0	1199	1
1230	ubT3conv	mufa_plnconv	0.000690839	0.268664	0	0.268664	0.000690839	0	1200	1
1231	ubT3conv	seconv	-0.000485857	0.218491	0	0.218491	0.000485857	0	1201	1
1232	ubT3conv	t181conv	0.000614426	0.0166088	0	0.0166088	0.000614426	0	1202	1
1233	ubT3conv	uapigconv	-0.00257652	0.236825	0	0.236825	0.00257652	0	1203	1
1234	ubT3conv	uaT3conv	0.00111523	0.666316	0	0.666316	0.00111523	0	1204	1
1235	ubT3conv	ubtococonv	0.000393254	0.671412	0	0.671412	0.000393254	0	1205	1
1236	ubtococonv	b6sconv	-0.000329437	0.257851	0	0.257851	0.000329437	0	1206	1
1237	ubtococonv	brannconv	-0.000261897	0.520931	0	0.520931	0.000261897	0	1207	1
1238	ubtococonv	cholconv	-0.000800217	0.328692	0	0.328692	0.000800217	0	1208	1
1239	ubtococonv	f140conv	-0.000912603	0.303493	0	0.303493	0.000912603	0	1209	1
1240	ubtococonv	folicconv	0.000395555	0.202821	0	0.202821	0.000395555	0	1210	1
1241	ubtococonv	hemeconv	-0.00178035	0.198991	0	0.198991	0.00178035	0	1211	1
1242	ubtococonv	mnconv	0.00058112	0.514967	0	0.514967	0.00058112	0	1212	1
1243	ubtococonv	mn_nconv	-0.00149153	0.641988	0	0.641988	0.00149153	0	1213	1
1244	ubtococonv	seconv	-0.000183693	0.123732	0	0.123732	0.000183693	0	1214	1
1245	ubtococonv	t181conv	0.000169092	0.44193	0	0.44193	0.000169092	0	1215	1
1246	ubtococonv	uaT3conv	-4.53e-05	0.588636	0	0.588636	4.53e-05	0	1216	1
1247	uisorconv	b6sconv	-0.000398119	0.132265	0	0.132265	0.000398119	0	1217	1
1248	uisorconv	brannconv	0.00112049	0.262005	0	0.262005	0.00112049	0	1218	1
1249	uisorconv	cerafconv	-0.00154596	0.237908	0	0.237908	0.00154596	0	1219	1
1250	uisorconv	cholconv	9.47e-05	0.0566187	0	0.0566187	9.47e-05	0	1220	1
1252	uisorconv	f160conv	-7.62e-05	0.0806848	0	0.0806848	7.62e-05	0	1222	1
1253	uisorconv	folicconv	-0.00212371	0.227266	0	0.227266	0.00212371	0	1223	1
1254	uisorconv	fol_nconv	-0.000636301	0.350903	0	0.350903	0.000636301	0	1224	1
1255	uisorconv	germnconv	-0.000763634	0.311425	0	0.311425	0.000763634	0	1225	1
1256	uisorconv	hemeconv	-0.00108054	0.023906	0	0.023906	0.00108054	0	1226	1
1257	uisorconv	mnconv	-0.00124787	0.363961	0	0.363961	0.00124787	0	1227	1
1258	uisorconv	mn_nconv	0.001474	0.375824	0	0.375824	0.001474	0	1228	1
1259	uisorconv	mufa_plnconv	-0.000897525	0.292676	0	0.292676	0.000897525	0	1229	1
1260	uisorconv	seconv	-0.00140605	0.287363	0	0.287363	0.00140605	0	1230	1
1261	uisorconv	sum_whgcarbconv	-0.000816176	0.31234	0	0.31234	0.000816176	0	1231	1
1262	uisorconv	t181conv	-0.000835662	-0.105158	0	0.105158	0.000835662	0	1232	1
1263	uisorconv	t182conv	0.000380187	-0.263912	0	0.263912	0.000380187	0	1233	1
1264	uisorconv	uapigconv	-0.00158433	0.322018	0	0.322018	0.00158433	0	1234	1
1265	uisorconv	uaT3conv	-0.00196824	0.327913	0	0.327913	0.00196824	0	1235	1
1266	uisorconv	ubT3conv	-0.0007253	0.281285	0	0.281285	0.0007253	0	1236	1
1267	uisorconv	ubtococonv	-0.00141933	0.24983	0	0.24983	0.00141933	0	1237	1
1268	uisorconv	uttococonv	-0.000850358	0.291596	0	0.291596	0.000850358	0	1238	1
1269	uttococonv	b6sconv	0.000943965	0.219966	0	0.219966	0.000943965	0	1239	1
1270	uttococonv	brannconv	0.00189996	0.307605	0	0.307605	0.00189996	0	1240	1
1271	uttococonv	cholconv	-0.000434537	0.475535	0	0.475535	0.000434537	0	1241	1
1272	uttococonv	f140conv	1.41e-05	0.420869	0	0.420869	1.41e-05	0	1242	1
1273	uttococonv	f160conv	-0.000407488	0.647657	0	0.647657	0.000407488	0	1243	1
1274	uttococonv	folicconv	-0.000825541	0.152244	0	0.152244	0.000825541	0	1244	1
1275	uttococonv	fol_nconv	-4.8e-05	0.610669	0	0.610669	4.8e-05	0	1245	1
1276	uttococonv	germnconv	-9.39e-05	0.355112	0	0.355112	9.39e-05	0	1246	1
1277	uttococonv	hemeconv	0.00178156	0.339498	0	0.339498	0.00178156	0	1247	1
1278	uttococonv	mnconv	-0.00146438	0.467957	0	0.467957	0.00146438	0	1248	1
1279	uttococonv	mn_nconv	-0.00095414	0.601271	0	0.601271	0.00095414	0	1249	1
1280	uttococonv	mufa_plnconv	-0.00094345	0.864429	0	0.864429	0.00094345	0	1250	1
1281	uttococonv	seconv	7.3e-05	0.0929291	0	0.0929291	7.3e-05	0	1251	1
1282	uttococonv	t181conv	-0.00111764	0.602387	0	0.602387	0.00111764	0	1252	1
1283	uttococonv	uapigconv	0.000761451	0.303841	0	0.303841	0.000761451	0	1253	1
1284	uttococonv	uaT3conv	0.00316073	0.475005	0	0.475005	0.00316073	0	1254	1
1285	uttococonv	ubT3conv	0.000712615	0.435305	0	0.435305	0.000712615	0	1255	1
1286	uttococonv	ubtococonv	-0.00159528	0.813072	0	0.813072	0.00159528	0	1256	1
1288	whbrconv	brannconv	-0.00159746	-0.160719	0	0.160719	0.00159746	0	1257	1
1289	whbrconv	cholconv	0.000277929	0.222135	0	0.222135	0.000277929	0	1258	1
1290	whbrconv	f140conv	-0.000949958	0.25982	0	0.25982	0.000949958	0	1259	1
1291	whbrconv	folicconv	0.00171876	-0.0959269	0	0.0959269	0.00171876	0	1260	1
1292	whbrconv	germnconv	-0.00017453	-0.143706	0	0.143706	0.00017453	0	1261	1
1293	whbrconv	hambuconv	-0.000244401	0.242853	0	0.242853	0.000244401	0	1262	1
1294	whbrconv	hemeconv	3.15e-06	0.198745	0	0.198745	3.15e-06	0	1263	1
1295	whbrconv	mnconv	-0.000639943	-0.0907013	0	0.0907013	0.000639943	0	1264	1
1296	whbrconv	mn_nconv	-0.000402558	-0.0638106	0	0.0638106	0.000402558	0	1265	1
1297	whbrconv	pnutconv	-0.000110418	-0.0210165	0	0.0210165	0.000110418	0	1266	1
1298	whbrconv	procmeatconv	-4.29e-05	0.281001	0	0.281001	4.29e-05	0	1267	1
1299	whbrconv	seconv	2.74e-05	-0.0870696	0	0.0870696	2.74e-05	0	1268	1
1300	whbrconv	sugbevconv	0.000399869	0.211869	0	0.211869	0.000399869	0	1269	1
1301	whbrconv	t181conv	0.00110052	0.361083	0	0.361083	0.00110052	0	1270	1
1302	whbrconv	uapigconv	-0.000172386	-0.051727	0	0.051727	0.000172386	0	1271	1
1303	whbrconv	uaT3conv	6.25e-05	-0.0729881	0	0.0729881	6.25e-05	0	1272	1
1304	whbrconv	ubtococonv	-0.00115057	0.0997495	0	0.0997495	0.00115057	0	1273	1
1306	wwineconv	b6sconv	-0.000372772	0.00999367	0	0.00999367	0.000372772	0	1274	1
1307	wwineconv	brannconv	-0.00052348	0.0267371	0	0.0267371	0.00052348	0	1275	1
1308	wwineconv	cerafconv	0.00232121	0.044469	0	0.044469	0.00232121	0	1276	1
1309	wwineconv	cholconv	-0.000358817	0.0446752	0	0.0446752	0.000358817	0	1277	1
1310	wwineconv	donutconv	-0.00106214	-0.0537754	0	0.0537754	0.00106214	0	1278	1
1312	wwineconv	f160conv	0.00252406	0.0137969	0	0.0137969	0.00252406	0	1279	1
1313	wwineconv	f161conv	-0.000208227	0.0197503	0	0.0197503	0.000208227	0	1280	1
1314	wwineconv	f180conv	-0.00212195	-0.0246865	0	0.0246865	0.00212195	0	1281	1
1315	wwineconv	folicconv	-0.000352644	0.0555787	0	0.0555787	0.000352644	0	1282	1
1316	wwineconv	fol_nconv	-0.00122725	0.133922	0	0.133922	0.00122725	0	1283	1
1317	wwineconv	germnconv	-0.000599177	0.0500234	0	0.0500234	0.000599177	0	1284	1
1318	wwineconv	hambuconv	0.00114394	-0.0688503	0	0.0688503	0.00114394	0	1285	1
1319	wwineconv	hemeconv	-0.00188311	0.0436647	0	0.0436647	0.00188311	0	1286	1
1320	wwineconv	hotdogconv	0.000496231	-0.0628922	0	0.0628922	0.000496231	0	1287	1
1321	wwineconv	hydproconv	0.000308413	0.0236281	0	0.0236281	0.000308413	0	1288	1
1322	wwineconv	liqconv	-0.00435598	0.385336	0	0.385336	0.00435598	0	1289	1
1323	wwineconv	mill_grnconv	-0.000134899	0.0370744	0	0.0370744	0.000134899	0	1290	1
1324	wwineconv	mnconv	-0.000642055	0.128068	0	0.128068	0.000642055	0	1291	1
1325	wwineconv	mn_nconv	-0.00083779	0.153202	0	0.153202	0.00083779	0	1292	1
1326	wwineconv	mufa_plnconv	-0.00109014	0.0869157	0	0.0869157	0.00109014	0	1293	1
1328	wwineconv	phytconv	-0.00147086	0.0475756	0	0.0475756	0.00147086	0	1295	1
1329	wwineconv	pnutconv	-0.00133905	0.119465	0	0.119465	0.00133905	0	1296	1
1330	wwineconv	procmeatconv	-0.00025224	-0.0208531	0	0.0208531	0.00025224	0	1297	1
1331	wwineconv	saladconv	-0.000122966	0.22989	0	0.22989	0.000122966	0	1298	1
1333	wwineconv	seconv	0.000285707	0.0531598	0	0.0531598	0.000285707	0	1300	1
1334	wwineconv	sugbevconv	-0.000362305	-0.105876	0	0.105876	0.000362305	0	1301	1
1335	wwineconv	sum_whgcarbconv	-0.000805281	0.0637674	0	0.0637674	0.000805281	0	1302	1
1336	wwineconv	t181conv	-0.00138706	-0.0653437	0	0.0653437	0.00138706	0	1303	1
1337	wwineconv	t182conv	-0.000934369	-0.0460858	0	0.0460858	0.000934369	0	1304	1
1338	wwineconv	uapigconv	0.000965471	0.336407	0	0.336407	0.000965471	0	1305	1
1339	wwineconv	uaT3conv	-0.000780607	0.0238442	0	0.0238442	0.000780607	0	1306	1
1340	wwineconv	ubT3conv	9.71e-05	0.0785491	0	0.0785491	9.71e-05	0	1307	1
1341	wwineconv	ubtococonv	-0.000909183	0.0479466	0	0.0479466	0.000909183	0	1308	1
1342	wwineconv	uisorconv	-0.000228927	0.140941	0	0.140941	0.000228927	0	1309	1
1343	wwineconv	uttococonv	-0.000848991	0.0742699	0	0.0742699	0.000848991	0	1310	1
1344	wwineconv	yogconv	0.00302135	0.136273	0	0.136273	0.00302135	0	1311	1
1345	yogconv	b6sconv	-2.34e-05	0.152792	0	0.152792	2.34e-05	0	1312	1
1346	yogconv	brannconv	-0.000545181	0.274033	0	0.274033	0.000545181	0	1313	1
1347	yogconv	cerafconv	0.000107953	0.245338	0	0.245338	0.000107953	0	1314	1
1349	yogconv	f140conv	-0.00088886	0.0211925	0	0.0211925	0.00088886	0	1316	1
1350	yogconv	f160conv	-0.000859229	-0.019731	0	0.019731	0.000859229	0	1317	1
1351	yogconv	f180conv	0.000505881	-0.0556354	0	0.0556354	0.000505881	0	1318	1
1352	yogconv	folicconv	0.00223573	0.210313	0	0.210313	0.00223573	0	1319	1
1353	yogconv	fol_nconv	0.00107959	0.281062	0	0.281062	0.00107959	0	1320	1
1354	yogconv	germnconv	-0.00111591	0.283377	0	0.283377	0.00111591	0	1321	1
1355	yogconv	hambuconv	5.77e-05	-0.0664782	0	0.0664782	5.77e-05	0	1322	1
1356	yogconv	hemeconv	-0.0022524	-0.0564422	0	0.0564422	0.0022524	0	1323	1
1357	yogconv	hotdogconv	0.000659864	-0.0517029	0	0.0517029	0.000659864	0	1324	1
1358	yogconv	hydproconv	-0.000862026	-0.0663784	0	0.0663784	0.000862026	0	1325	1
1359	yogconv	mill_grnconv	-0.000180513	0.259976	0	0.259976	0.000180513	0	1326	1
1360	yogconv	mnconv	0.000116516	0.289497	0	0.289497	0.000116516	0	1327	1
1361	yogconv	mn_nconv	0.0024134	0.290555	0	0.290555	0.0024134	0	1328	1
1362	yogconv	mufa_plnconv	0.000564075	0.0803127	0	0.0803127	0.000564075	0	1329	1
1364	yogconv	phytconv	0.00100032	0.242283	0	0.242283	0.00100032	0	1330	1
1365	yogconv	procmeatconv	0.000375	-0.0968741	0	0.0968741	0.000375	0	1331	1
1366	yogconv	satconv	0.00143956	-0.0231712	0	0.0231712	0.00143956	0	1332	1
1367	yogconv	seconv	0.000896662	0.204555	0	0.204555	0.000896662	0	1333	1
1368	yogconv	sugbevconv	0.000777888	-0.0482276	0	0.0482276	0.000777888	0	1334	1
1369	yogconv	sum_whgcarbconv	0.000103689	0.307057	0	0.307057	0.000103689	0	1335	1
1370	yogconv	t181conv	-0.00158939	-0.138668	0	0.138668	0.00158939	0	1336	1
1371	yogconv	t182conv	-0.00182594	-0.149766	0	0.149766	0.00182594	0	1337	1
1372	yogconv	uapigconv	-0.00110688	0.159071	0	0.159071	0.00110688	0	1338	1
1373	yogconv	uaT3conv	0.000237428	0.279194	0	0.279194	0.000237428	0	1339	1
1374	yogconv	ubT3conv	-0.00132472	0.234389	0	0.234389	0.00132472	0	1340	1
1375	yogconv	ubtococonv	-0.00018467	0.161287	0	0.161287	0.00018467	0	1341	1
1376	yogconv	uisorconv	-0.000107063	0.203402	0	0.203402	0.000107063	0	1342	1
1377	yogconv	uttococonv	0.000526845	0.11861	0	0.11861	0.000526845	0	1343	1
1251	uisorconv	f140conv	-0.000519805	-0.00907801	4.44e-16	0.00907801	0.000519805	0	1221	1
827	liqconv	mnconv	6.24e-05	-0.00888432	1.55e-15	0.00888432	6.24e-05	0	808	1
101	cholconv	cerconv	0.000618697	-0.00854852	1.73e-14	0.00854852	0.000618697	0	100	1
836	liqconv	t182conv	0.00240891	-0.00826433	1.23e-13	0.00826433	0.00240891	0	817	1
707	f161conv	ubT3conv	0.000219257	0.00817651	2.21e-13	0.00817651	0.000219257	0	691	1
133	f161conv	raisconv	0.000330891	0.00801498	6.47e-13	0.00801498	0.000330891	0	131	1
994	raisconv	hemeconv	-0.000421138	-0.00769164	5.19e-12	0.00769164	0.000421138	0	972	1
88	brannconv	sugbevconv	-0.00079264	0.0076899	5.25e-12	0.0076899	0.00079264	0	87	1
711	f180conv	b6sconv	0.00156465	0.00753255	1.4e-11	0.00753255	0.00156465	0	695	1
363	uaT3conv	procmeatconv	-0.00226932	-0.00719336	1.1e-10	0.00719336	0.00226932	0	355	1
95	cerafconv	procmeatconv	0.000226829	0.00707236	2.23e-10	0.00707236	0.000226829	0	94	1
356	uapigconv	hambuconv	0.000559747	0.00706619	2.31e-10	0.00706619	0.000559747	0	348	1
24	addfat_solconv	raisconv	0.00124724	-0.00698785	3.64e-10	0.00698785	0.00124724	0	25	1
236	mufa_anconv	wwineconv	-0.00217232	-0.00672494	1.61e-09	0.00672494	0.00217232	0	230	1
835	liqconv	t181conv	0.00148241	0.00660869	3.05e-09	0.00660869	0.00148241	0	816	1
562	alcoconv	ubtococonv	0.00107055	-0.00659834	3.23e-09	0.00659834	0.00107055	0	548	1
408	wwineconv	cerconv	0.00111811	-0.00625291	2.03e-08	0.00625291	0.00111811	0	398	1
655	donutconv	uaT3conv	0.000302391	-0.00591522	1.12e-07	0.00591522	0.000302391	0	640	1
1006	rcarconv	hambuconv	-0.000127198	-0.00561299	4.77e-07	0.00561299	0.000127198	0	984	1
1001	rcarconv	f140conv	0.000177349	-0.00541569	1.18e-06	0.00541569	0.000177349	0	979	1
602	brannconv	cholconv	-0.000551762	0.0053678	1.47e-06	0.0053678	0.000551762	0	588	1
664	f160conv	b6sconv	0.00054049	0.00532421	1.79e-06	0.00532421	0.00054049	0	648	1
647	donutconv	mn_nconv	-0.000822768	0.0051017	4.72e-06	0.0051017	0.000822768	0	632	1
1348	yogconv	cholconv	-0.000202567	0.00503274	6.34e-06	0.00503274	0.000202567	0	1315	1
1327	wwineconv	naconv	-0.00122783	0.00501523	6.82e-06	0.00501523	0.00122783	0	1294	1
1130	sum_whgcarbconv	f160conv	-0.000877333	-0.00494433	9.18e-06	0.00494433	0.000877333	0	1102	1
334	t161conv	rwineconv	0.000219495	-0.00461232	3.51e-05	0.00461232	0.000219495	0	327	1
1332	wwineconv	satconv	-0.000573442	-0.00449759	5.47e-05	0.00449759	0.000573442	0	1299	1
160	fol_nconv	donutconv	-0.000502918	-0.00442304	7.25e-05	0.00442304	0.000502918	0	157	1
1211	uapigconv	t181conv	-0.00170952	-0.00415163	0.000195769	0.00415163	0.00170952	0.00145138	1346	1
1048	rwineconv	sugbevconv	-0.0024669	-0.00408541	0.000247334	0.00408541	0.0024669	0.00145138	1344	1
1128	sum_whgcarbconv	cholconv	-0.000844588	-0.00405379	0.000276221	0.00405379	0.000844588	0.00145138	1345	1
821	liqconv	folicconv	-0.000980789	-0.00367279	0.000984773	0.00367279	0.000980789	0.00217707	1347	1
116	f160conv	cerconv	0.000749189	0.00357962	0.00132152	0.00357962	0.000749189	0.00290276	1348	1
847	mill_grnconv	f160conv	0.00210691	0.00348115	0.00179065	0.00348115	0.00210691	0.00290276	1349	1
178	hotdogconv	cerconv	-0.000166309	0.00328139	0.00324297	0.00328139	0.000166309	0.0065312	1350	1
1311	wwineconv	f140conv	0.000232586	0.00315453	0.00465601	0.00315453	0.000232586	0.00943396	1351	1
561	alcoconv	ubT3conv	-0.000386605	0.00301077	0.00691429	0.00301077	0.000386605	0.0123367	1352	1
782	hotdogconv	mnconv	-0.00175995	-0.002836	0.010954	0.002836	0.00175995	0.0137881	1353	1
530	alcoconv	addfat_solconv	-0.00150954	0.00255811	0.0217409	0.00255811	0.00150954	0.0195936	1354	1
175	hambuconv	cerconv	0.000217927	-0.00237936	0.0328013	0.00237936	0.000217927	0.032656	1355	1
908	mufa_anconv	uisorconv	-0.0011498	-0.00218634	0.0498381	0.00218634	0.0011498	0.0493469	1356	0
1227	ubT3conv	hemeconv	0.000827752	0.00187308	0.0928942	0.00187308	0.000827752	0.101597	1357	0
41	afatconv	rcarconv	-0.0015441	-0.00178398	0.10951	0.00178398	0.0015441	0.124093	1358	0
368	ubT3conv	hambuconv	0.000481066	0.00176501	0.113335	0.00176501	0.000481066	0.127721	1359	0
404	whbrconv	ajconv	0.00185277	-0.00175241	0.115933	0.00175241	0.00185277	0.129173	1360	0
1068	saladconv	hotdogconv	0.00197786	0.00160344	0.15031	0.00160344	0.00197786	0.161103	1361	0
170	germnconv	hambuconv	0.00182043	-0.00155551	0.162885	0.00155551	0.00182043	0.174165	1362	0
340	t181conv	cerconv	-0.00167469	-0.00155081	0.164158	0.00155081	0.00167469	0.174165	1363	0
540	alcoconv	f180conv	-0.000679651	0.00132814	0.23347	0.00132814	0.000679651	0.246734	1364	0
1066	saladconv	hambuconv	0.000187017	0.00122221	0.272887	0.00122221	0.000187017	0.283745	1365	0
658	f140conv	b6sconv	0.00121638	0.000978481	0.380059	0.000978481	0.00121638	0.389695	1366	0
1287	whbrconv	b6sconv	-0.00014386	0.000805059	0.470164	0.000805059	0.00014386	0.481858	1367	0
482	addfat_solconv	ubT3conv	0.000757921	-0.000770453	0.48946	0.000770453	0.000757921	0.500726	1368	0
637	donutconv	b6sconv	-0.0022787	0.000577585	0.604355	0.000577585	0.0022787	0.611756	1369	0
26	addfat_solconv	rwineconv	-0.00126737	-0.000551071	0.621051	0.000551071	0.00126737	0.62627	1370	0
1091	satconv	brannconv	-0.00078277	-0.000525703	0.637209	0.000525703	0.00078277	0.643687	1371	0
1363	yogconv	naconv	0.00035718	0.000449074	0.687051	0.000449074	0.00035718	0.682874	1372	0
1090	satconv	b6sconv	-0.000887502	0.000439274	0.693529	0.000439274	0.000887502	0.688679	1373	0
988	procmeatconv	b6sconv	0.000662293	0.000374014	0.737229	0.000374014	0.000662293	0.738026	1374	0
141	f180conv	cerconv	-0.00171249	-0.000274617	0.805406	0.000274617	0.00171249	0.802612	1375	0
810	hydproconv	ubT3conv	-0.000411859	-0.000239389	0.829959	0.000239389	0.000411859	0.827286	1376	0
1305	wwineconv	afatconv	-0.00180295	0.00016305	0.883708	0.00016305	0.00180295	0.885341	1377	0
291	saladconv	whbrconv	-0.00132067	-9.45e-05	0.932472	9.45e-05	0.00132067	0.933962	1378	0
										1355

## Sheet: Supplementary Figure 4
Type	Exposure	Hazard ratio	P-value	FDR	Hazard ratio (controlled for SES)	P-value (controlled for SES)	FDR (controlled for SES)
Nutrient	Alcohol	0.88	4.98e-11	0	0.887773	2.68e-09	0.00025
Nutrient	Added bran from wheat, rice, oat, corn	0.87	5.56e-10	0	0.874236	4.73e-10	0
Nutrient	Trans 16:1	1.19	9.59e-10	0	1.18073	2.65e-09	0.00025
Nutrient	Discretionary liquid fat	0.86	1.33e-09	0	0.866652	2.87e-09	0.00025
Nutrient	Animal MUFA	1.17	1.42e-08	0.000444444	1.16336	5.82e-08	0.0008
Nutrient	Discretionary solid fat	1.18	3.82e-08	0.000444444	1.17033	2.21e-07	0.001625
Food	White wine	0.89	4.14e-08	0.000444444	0.897787	1.48e-06	0.00355556
Nutrient	Palmitoleic acid	1.17	4.42e-08	0.000444444	1.16968	9.48e-08	0.00116667
Nutrient	Animal fat	1.17	6.73e-08	0.000444444	1.16186	2.12e-07	0.001625
Food	Salad/oil and vinegar dressing	0.9	3.41e-07	0.0006	0.909503	3.88e-06	0.00516667
Food	Yogurt	0.9	1.37e-06	0.00263636	0.905266	6.09e-06	0.00653846
Nutrient	Phytate	0.88	4.01e-06	0.00375	0.87946	2.33e-06	0.0043
Nutrient	Stearic acid	1.16	4.25e-06	0.0038	1.14473	2.05e-05	0.0108824
Nutrient	Carbohydrate from milled wholegrain	0.91	5.03e-06	0.0038	0.905122	3.77e-06	0.00516667
Nutrient	Sodium	1.14	5.11e-06	0.0038	1.1309	3.05e-05	0.0122632
Food	Raw carrots	0.91	6.33e-06	0.0040625	0.912981	1.29e-05	0.00914286
Nutrient	Total saturated fat	1.16	1.2e-05	0.0055	1.14756	3.99e-05	0.0132857
Nutrient	Hydroxyproline	1.12	1.26e-05	0.0055	1.11233	2.2e-05	0.0108824
Nutrient	Isorhamnetin	0.91	1.59e-05	0.00610526	0.910673	1.59e-05	0.0098
Food	Liquor	0.92	2.06e-05	0.00665	0.928711	0.000113351	0.0219167
Nutrient	Carbohydrate from wholegrain	0.91	2.46e-05	0.00738095	0.912684	2.69e-05	0.0117778
Nutrient	Cereal fiber	0.91	4.04e-05	0.00979167	0.907945	4.14e-05	0.0132857
Food	Red wine	0.91	4.28e-05	0.00979167	0.918514	0.000140328	0.0222963
Nutrient	Trans 18:2	1.12	4.48e-05	0.00979167	1.11141	0.000103319	0.0216087
Nutrient	Dietary tocopherols	0.88	5.71e-05	0.01096	0.87884	5.76e-05	0.0162273
Nutrient	Palmitic acid	1.15	7.01e-05	0.0127308	1.14044	0.000176389	0.0251034
Nutrient	Dietary folate	0.9	8.33e-05	0.0141852	0.908838	0.000356528	0.0346765
Food	Doughnuts	1.08	9.84e-05	0.0158214	1.0706	0.000326155	0.0343636
Nutrient	Beta tocotrienol	0.92	0.000107	0.0164138	0.919298	0.000137806	0.0222963
Nutrient	Plant MUFA	0.9	0.000122	0.017129	0.901232	0.000166032	0.0243214
Food	Hotdog	1.07	0.000126	0.017129	1.06777	0.000456221	0.0361282
Food	White bread	1.08	0.000161	0.0200313	1.07117	0.000467873	0.0361282
Nutrient	Natural germ	0.92	0.000178	0.0202353	0.919136	0.000123793	0.0222963
Nutrient	Apigenin	0.92	0.000179	0.0202353	0.929161	0.000437044	0.0361282
Nutrient	Beta tocopherol	0.91	0.000273	0.0267714	0.905089	0.000228169	0.0289
Nutrient	Natural bran	0.92	0.00029	0.0270278	0.924079	0.000269071	0.0310323
Nutrient	Supplemental selenium	0.92	0.000401	0.0341622	0.923182	0.000407227	0.0361282
Food	Apple juice or cider	1.07	0.000449	0.0354474	1.0687	0.000335268	0.0343636
Nutrient	Dietary manganese	0.91	0.000482	0.035625	0.914846	0.00101775	0.0523478
Food	Peanuts	0.93	0.000492	0.035625	0.929471	0.000567986	0.04055
Nutrient	Alpha tocotrienol	0.92	0.000537	0.0363095	0.919621	0.000423377	0.0361282
Nutrient	Myristic acid	1.1	0.000544	0.0363095	1.0929	0.000812651	0.0481163
Nutrient	Cholesterol	1.1	0.000609	0.0384884	1.09515	0.00069343	0.0450732
Nutrient	Supplemental or fortified folic acid	0.92	0.000663	0.0393913	0.92385	0.000959449	0.0512
Food	All processed meats	1.07	0.000673	0.0393913	1.0629	0.00187925	0.072451
Nutrient	Trans 18:1	1.09	0.000694	0.0393913	1.08281	0.00304182	0.0939818
Nutrient	Total manganese	0.92	0.000872	0.0449787	0.923337	0.00134838	0.0621702
Food	Hamburger	1.07	0.000953	0.0460784	1.05933	0.00469863	0.113607
Food	Beverages with sugar	1.07	0.00097	0.0460784	1.06014	0.00366572	0.104911
Food	Cold breakfast cereal	0.94	0.00102	0.0460784	0.934361	0.000814315	0.0481163
Nutrient	Synthetic vitamin B6	0.94	0.00102	0.0460784	0.935175	0.000929128	0.0512
Food	Raisins or grapes	0.93	0.00109	0.0473462	0.935663	0.00144996	0.0641667
Nutrient	Heme iron	1.08	0.00117	0.0488868	1.08019	0.00159841	0.0670408
Nutrient	Food supplemented alpha tocopherol	0.94	0.00154	0.0571273	0.938619	0.00196793	0.0731538
Food	Cookies	0.94	0.00155	0.0571273	0.937113	0.00174031	0.0697
Nutrient	Total trans fat	1.09	0.00205	0.0687018	1.07497	0.00794423	0.152235
Food	Beef or lamb as a main dish	1.07	0.0021	0.0687018	1.06197	0.00438557	0.112237
Nutrient	Total magnesium	0.91	0.00324	0.0924138	0.919252	0.00536573	0.123016
Food	Dark m,eat fish	0.94	0.00332	0.0924237	0.951977	0.0178212	0.225333
Nutrient	Dietary choline from phosphatidylcholine	1.09	0.0034	0.0926333	1.08481	0.00408454	0.110772
Food	Broccoli	0.94	0.00369	0.0959194	0.950173	0.0110379	0.183429
Nutrient	Vegetable protein	0.91	0.00372	0.0959194	0.907195	0.00427838	0.112237
Nutrient	Total flavones	0.94	0.00381	0.0962698	0.947117	0.0105091	0.179377
Nutrient	Choline from sphingomyelin	1.08	0.00414	0.0978143	1.08356	0.00273391	0.0877963
Food	Romaine or leaf lettuce	0.94	0.00418	0.0978143	0.958867	0.0411226	0.299168
Nutrient	Glucoraphanin	0.95	0.00427	0.0978143	0.952011	0.0125817	0.19326
Nutrient	Total vitamin E	0.93	0.00436	0.0978143	0.937626	0.00729686	0.148354
Food	Other nuts	0.94	0.00448	0.0978143	0.942698	0.00745945	0.148354
Food	Olive oil	0.94	0.00455	0.0978143	0.953562	0.0208874	0.235345
Nutrient	Eicosenoic acid	0.94	0.00456	0.0978143	0.946051	0.0151494	0.209818
Nutrient	Dietary magnesium	0.91	0.00475	0.0996056	0.917901	0.00823534	0.152235
Nutrient	Fiber from legumes	0.94	0.00498	0.101653	0.936215	0.00246034	0.0833208
Nutrient	Vegetable fat	0.92	0.00518	0.103205	0.920367	0.00463383	0.113607
Nutrient	Total fiber	0.93	0.00555	0.107	0.928153	0.00683093	0.143444
Food	Pie	1.06	0.00694	0.123227	1.04781	0.0193723	0.228176
Food	Plain water	1.05	0.00793	0.134237	1.05105	0.0131204	0.193813
Nutrient	Neoglucobrassicin	0.95	0.00827	0.136623	0.954643	0.0188199	0.228176
Nutrient	Total isoflavones	0.95	0.00857	0.138256	0.947838	0.0121839	0.191875
Food	String beans	1.05	0.00883	0.139354	1.05354	0.00816867	0.152235
Nutrient	Dietary alpha tocopherol	0.93	0.00983	0.149487	0.935165	0.0263361	0.263696
Food	Whole grains	0.95	0.0103	0.152049	0.951953	0.0175992	0.225333
Nutrient	Supplemental iodine	0.95	0.0116	0.163659	0.945098	0.011632	0.187803
Nutrient	Quercetin	0.95	0.0122	0.168578	0.950382	0.0189532	0.228176
Nutrient	Hesperetin	0.95	0.0131	0.17506	0.955904	0.0243313	0.254567
Nutrient	Glucobarbarin	0.95	0.0143	0.184812	0.95701	0.0343859	0.291059
Food	Wholegrain bread	0.95	0.017	0.206	0.953237	0.0162892	0.215696
Nutrient	Glucobrassicanapin	0.95	0.0172	0.206	0.959557	0.0413734	0.299168
Nutrient	Total calcium	0.95	0.0177	0.207341	0.952143	0.0297595	0.279031
Nutrient	Carbohydrate from intact wholegrain	0.95	0.0184	0.211584	0.953988	0.0243449	0.254567
Nutrient	Total beta carotene	0.95	0.0189	0.212978	0.961033	0.069675	0.365757
Food	Ketchup or red chili sauce	0.95	0.0192	0.212989	0.949069	0.0131251	0.193813
Nutrient	Proanthocyanidin, 7-10mers	0.95	0.02	0.215202	0.953529	0.0284086	0.275667
Nutrient	Total furocoumarins	0.96	0.0203	0.215202	0.958456	0.0306619	0.279031
Food	Cream cheese	1.04	0.0204	0.215202	1.04673	0.0143929	0.204368
Nutrient	Dietary long chain fatty acid	0.95	0.0212	0.217835	0.967095	0.10383	0.401321
Nutrient	Total flavanones	0.95	0.0215	0.217835	0.959161	0.0405727	0.299168
Nutrient	Total dietary omega 3 (no alpha 18:3)	0.95	0.0216	0.217835	0.967118	0.103945	0.401321
Nutrient	Crude fiber	0.94	0.0223	0.21898	0.945009	0.0338511	0.29044
Nutrient	Dairy fat	1.06	0.0224	0.21898	1.05773	0.0193915	0.228176
Nutrient	Total fat	1.09	0.0226	0.21898	1.08481	0.0368217	0.292593
Nutrient	Dihydrovitamin K	1.06	0.0232	0.219066	1.04879	0.055205	0.33596
Nutrient	6'7'-Dihydroxybergamottin	0.96	0.0233	0.219066	0.959678	0.0356115	0.292593
Nutrient	Total vitamin A	0.95	0.0237	0.219066	0.956869	0.0537702	0.33596
Nutrient	Maltose	1.06	0.0245	0.219066	1.05489	0.0374631	0.292593
Food	Beef/pork/lamb as a sandwich	1.05	0.0246	0.219066	1.04041	0.06341	0.351351
Food	Cooked oatmeal/oatbran	0.96	0.0247	0.219066	0.954474	0.0202509	0.23286
Nutrient	Total flavonols	0.95	0.0251	0.219757	0.956149	0.0360457	0.292593
Nutrient	Genistein	0.95	0.0259	0.223028	0.955091	0.0338085	0.29044
Food	Avocado	0.95	0.0274	0.229734	0.961775	0.0620452	0.351132
Food	Chicken or turkey, with skin	1.05	0.0282	0.230865	1.04987	0.0162355	0.215696
Nutrient	Proanthocyanidin, 4-6mers	0.95	0.0284	0.230865	0.954617	0.0386029	0.294101
Nutrient	Oxalate	0.95	0.0307	0.242027	0.961818	0.0911739	0.39366
Food	Muffins or biscuits	1.04	0.0316	0.244681	1.04574	0.022937	0.249443
Nutrient	Bergamottin	0.96	0.0323	0.246193	0.961842	0.0471962	0.321078
Nutrient	Naringenin	0.96	0.0332	0.249122	0.962351	0.0568639	0.337984
Nutrient	Malvidin	0.96	0.0348	0.253521	0.968233	0.115467	0.413251
Nutrient	Proanthocyanidin, polymers	0.96	0.0348	0.253521	0.961557	0.0702915	0.365757
Nutrient	Total vitamin B12	0.95	0.0362	0.257437	0.953633	0.0325564	0.287939
Nutrient	Capric acid	1.05	0.0363	0.257437	1.0512	0.0378578	0.292593
Nutrient	Dietary vitamin D	0.95	0.0373	0.259223	0.961286	0.0781753	0.375615
Nutrient	Dietary iron	0.94	0.0375	0.259223	0.943732	0.0408523	0.299168
Food	Tofu or soybeans	0.95	0.0411	0.272959	0.955662	0.0606197	0.351024
Nutrient	Gamma tocopherol	0.94	0.0412	0.272959	0.938363	0.0254826	0.26056
Nutrient	Glycitein	0.96	0.0419	0.273096	0.958017	0.0556593	0.33596
Food	Prune	0.96	0.0421	0.273096	0.960145	0.0369563	0.292593
Nutrient	Animal protein	1.06	0.044	0.278893	1.06332	0.0302263	0.279031
Food	Punch	1.04	0.0448	0.278893	1.03308	0.0890306	0.393487
Nutrient	Glucocheirolin	1.04	0.0451	0.278893	1.03758	0.0470922	0.321078
Nutrient	Epiprogoitrin	0.96	0.0459	0.278893	0.964975	0.0903172	0.393487
Food	Pork as a main dish	1.04	0.046	0.278893	1.03297	0.101758	0.401321
Nutrient	Isoflavones (no biochanin A or formononetin)	0.96	0.0465	0.278893	0.960215	0.054455	0.33596
Nutrient	Luteolin	0.96	0.0485	0.280815	0.965385	0.0929155	0.394271
Food	Brussels sprouts	1.04	0.0486	0.280815	1.03645	0.0512916	0.33572
Nutrient	Dietary thiamine	0.93	0.0487	0.280815	0.934893	0.0496699	0.330607
Nutrient	Caproic acid	1.05	0.0489	0.280815	1.04841	0.0372715	0.292593
Food	Candy bar	1.04	0.0516	0.288631	1.03317	0.0827784	0.383781
Nutrient	Total free choline	0.94	0.052	0.288631	0.945828	0.0614953	0.351132
Food	Apple and pear	0.96	0.0524	0.288631	0.96165	0.0547929	0.33596
Nutrient	Sinigrin	1.04	0.0533	0.288631	1.03516	0.0836858	0.38415
Food	Tomato juice or V-8	1.04	0.0534	0.288631	1.0349	0.0554119	0.33596
Nutrient	Total phospherous	0.94	0.0539	0.288631	0.940049	0.0747725	0.374288
Food	Pasta	0.96	0.0585	0.303069	0.966873	0.116561	0.413251
Food	Canned tuna	0.96	0.0591	0.303069	0.969092	0.124837	0.425438
Nutrient	Daidzein	0.96	0.0591	0.303069	0.962378	0.06791	0.362067
Nutrient	Menaquinone vitamin K2 (4 isoprenoid residues)	1.04	0.0602	0.305172	1.05133	0.0302382	0.279031
Food	Corn	1.04	0.063	0.313205	1.03328	0.102965	0.401321
Nutrient	Glucoalyssin	0.96	0.0647	0.31719	0.969422	0.124561	0.425438
Nutrient	Choline derivative betaine	0.95	0.0661	0.31978	0.957478	0.089743	0.393487
Nutrient	Total long chain fatty acid	0.96	0.0666	0.31978	0.975818	0.229809	0.549636
Nutrient	Linoleic acid	0.95	0.0672	0.31978	0.943095	0.0557724	0.33596
Nutrient	Total polyunsaturated fat	0.94	0.0689	0.320626	0.943706	0.0678324	0.362067
Nutrient	Protein	0.95	0.069	0.320626	0.954329	0.0760482	0.375615
Nutrient	Omega 3 (20:5+22:6, no alpha 18:3)	0.96	0.0701	0.320626	0.976122	0.235286	0.554543
Nutrient	Dietary choline	1.06	0.0702	0.320626	1.06582	0.0646881	0.353758
Nutrient	Total vitamin C	0.96	0.0705	0.320626	0.966733	0.122443	0.424125
Nutrient	Gluconapin	1.03	0.0721	0.323981	1.03411	0.0775703	0.375615
Nutrient	Proanthocyanidin, dimers	0.96	0.0743	0.329344	0.964783	0.0930604	0.394271
Food	Coffee	0.97	0.0753	0.329569	0.964391	0.0633206	0.351351
Nutrient	Dietary betaine	0.96	0.0761	0.329569	0.959053	0.102595	0.401321
Nutrient	Total iron	0.96	0.0764	0.329569	0.958851	0.080364	0.379993
Nutrient	Added germ from wheat	0.96	0.0786	0.334429	0.965441	0.085047	0.386264
Nutrient	Total pyridoxine	0.96	0.0811	0.340204	0.963196	0.100984	0.401321
Food	Low caff beverages	0.96	0.0829	0.343423	0.968133	0.116137	0.413251
Nutrient	Choline from phosphatidylcholine	1.05	0.0839	0.344305	1.0458	0.0962391	0.397949
Nutrient	Total zinc	0.96	0.085	0.345624	0.959209	0.074102	0.374288
Nutrient	Dietary niacin	0.95	0.0868	0.348386	0.951064	0.112404	0.413251
Nutrient	Nitrate	0.96	0.092	0.359613	0.973199	0.20259	0.521178
Nutrient	Acrylamide	0.96	0.0921	0.359613	0.953727	0.0421918	0.301044
Nutrient	Dietary riboflavin	0.95	0.0957	0.367606	0.951785	0.0964428	0.397949
Nutrient	Dietary phosphorous	0.94	0.0963	0.367606	0.948585	0.129931	0.430867
Nutrient	Bergaptol	0.97	0.0993	0.373526	0.969533	0.117246	0.413251
Nutrient	Butyric acid	1.04	0.101	0.374598	1.04103	0.0870901	0.390772
Nutrient	Dietary pyridoxine	0.95	0.102	0.374598	0.955128	0.114128	0.413251
Nutrient	Glycine	1.06	0.102	0.374598	1.06026	0.0745695	0.374288
Nutrient	Dietary vitamin A	0.96	0.106	0.381451	0.971002	0.194058	0.509913
Food	Orange juice	0.97	0.107	0.383148	0.972489	0.157883	0.472531
Nutrient	Added sugar	1.04	0.108	0.383282	1.03224	0.206662	0.525354
Food	Peas, or lima beans	1.03	0.109	0.383983	1.02988	0.143202	0.457388
Food	Bacon	1.03	0.116	0.399489	1.02319	0.228896	0.549636
Nutrient	Proanthocyanidin, trimers	0.96	0.117	0.399489	0.965692	0.129076	0.430867
Nutrient	DHA fatty acid	0.97	0.119	0.401065	0.980684	0.340033	0.641668
Food	Jams, jellies	0.97	0.12	0.401065	0.968459	0.114438	0.413251
Food	Mayo	0.97	0.121	0.401065	0.971518	0.158658	0.472531
Nutrient	Total vitamin D	0.96	0.121	0.401065	0.969957	0.192835	0.509913
Nutrient	EPA fatty acid	0.97	0.123	0.404368	0.980579	0.334225	0.641668
Nutrient	Alpha carotene	0.97	0.126	0.406383	0.972689	0.189036	0.509913
Nutrient	Histidine	1.05	0.126	0.406383	1.05759	0.105569	0.403578
Food	Other cheese	0.97	0.127	0.406383	0.971466	0.154604	0.469212
Nutrient	Arachadonic acid	1.04	0.13	0.410621	1.04268	0.0770367	0.375615
Food	Tomatoes	0.97	0.13	0.410621	0.974935	0.20839	0.525354
Nutrient	Sulfur from methionine	1.05	0.132	0.41185	1.05578	0.0808895	0.379993
Food	Sherbet or frozen yogurt	0.97	0.133	0.41185	0.971539	0.146195	0.462168
Nutrient	Threonine	1.05	0.134	0.41185	1.05805	0.0965824	0.397949
Food	Skim milk	0.97	0.136	0.414459	0.973429	0.176199	0.500979
Food	Candy without chocolate	0.97	0.137	0.415118	0.968916	0.100652	0.401321
Nutrient	Fruit carbohydrate minus juice sugar	0.97	0.147	0.435031	0.971063	0.188627	0.509913
Food	Beef liver	1.03	0.148	0.435289	1.02192	0.243951	0.561716
Nutrient	Total folate	0.97	0.151	0.436902	0.973862	0.274165	0.586399
Food	Raw spinach	0.97	0.152	0.436902	0.978254	0.293481	0.599653
Nutrient	Total copper	0.96	0.152	0.436902	0.964393	0.150007	0.464059
Nutrient	Dietary beta carotene	0.97	0.153	0.436902	0.981124	0.384017	0.664041
Nutrient	Caprylic acid	1.03	0.154	0.436902	1.03004	0.190705	0.509913
Nutrient	Alanine	1.05	0.155	0.436902	1.05348	0.110898	0.413251
Nutrient	Proanthocyanidin, monomers	0.97	0.156	0.436902	0.973081	0.179705	0.506046
Food	Whole milk	1.03	0.162	0.445893	1.02366	0.193976	0.509913
Nutrient	Dietary potassium	0.96	0.164	0.447743	0.96241	0.246357	0.561716
Food	French fried potatoes	1.03	0.166	0.450256	1.02373	0.275487	0.586399
Food	Celery	0.97	0.169	0.450563	0.97325	0.170668	0.491768
Nutrient	Lysine	1.04	0.169	0.450563	1.05081	0.115161	0.413251
Nutrient	Dietary free choline	0.96	0.171	0.450563	0.960339	0.199543	0.517923
Food	Green/red peppers	0.97	0.171	0.450563	0.976747	0.232261	0.551624
Nutrient	Lactose	0.97	0.172	0.450563	0.972948	0.192311	0.509913
Nutrient	Total anthocyanidins	0.97	0.172	0.450563	0.982139	0.385438	0.664041
Nutrient	Fruit fiber	0.97	0.176	0.452749	0.972886	0.209977	0.525354
Nutrient	Total MUFA	1.05	0.176	0.452749	1.04472	0.219798	0.538397
Food	Iceberg or head lettuce	0.97	0.178	0.454315	0.973822	0.181022	0.506218
Nutrient	Pantothenic acid	0.97	0.186	0.466372	0.97376	0.260911	0.575671
Food	Mixed vegetables	1.03	0.187	0.466372	1.025	0.209172	0.525354
Nutrient	Methionine	1.04	0.194	0.477918	1.05095	0.127307	0.429078
Nutrient	Peonidin	0.97	0.195	0.477918	0.984623	0.447138	0.701585
Nutrient	Beta cryptoxanthin	0.97	0.197	0.478712	0.976889	0.277941	0.587919
Nutrient	Tryptophan	1.05	0.198	0.478712	1.05255	0.154252	0.469212
Nutrient	Dietary omega 6 (no gamma 18:3)	0.96	0.213	0.501188	0.959519	0.170257	0.491768
Nutrient	Glycosolated B6	0.97	0.213	0.501188	0.970677	0.236904	0.554668
Food	Other fruit juices	1.02	0.218	0.506558	1.02453	0.215666	0.533399
Nutrient	Dietary calcium	0.97	0.219	0.506558	0.973121	0.284478	0.588315
Food	Peanut butter	0.98	0.232	0.52678	0.971407	0.150087	0.464059
Nutrient	Myricetin	0.98	0.236	0.531706	0.979067	0.30291	0.611621
Nutrient	Progoitrin	1.02	0.242	0.538856	1.02237	0.257643	0.572744
Food	Cabbage	1.02	0.244	0.540304	1.01616	0.406238	0.678066
Nutrient	Dairy calcium	0.97	0.25	0.544763	0.976417	0.281752	0.588315
Nutrient	Formononetin	0.98	0.25	0.544763	0.98169	0.379636	0.663958
Nutrient	Dietary sulfur	1.04	0.253	0.545906	1.05475	0.159691	0.472531
Nutrient	Thearubigins	0.98	0.253	0.545906	0.97818	0.26254	0.57583
Food	Butter	1.02	0.257	0.546424	1.02884	0.142801	0.457388
Nutrient	Lauric acid	1.03	0.257	0.546424	1.02095	0.345411	0.641668
Food	Yellow squash	1.02	0.26	0.549477	1.02851	0.148235	0.464059
Food	White rice	0.98	0.265	0.554618	0.984491	0.464202	0.709727
Nutrient	Isoleucine	1.04	0.271	0.561158	1.04532	0.190068	0.509913
Nutrient	Pelargonidin	0.98	0.272	0.561158	0.98361	0.403381	0.677361
Nutrient	Petunidin	0.98	0.276	0.564784	0.989074	0.589023	0.781879
Food	Popcorn	0.98	0.282	0.57025	0.972592	0.188743	0.509913
Nutrient	Oleic acid	1.04	0.284	0.57025	1.03292	0.355826	0.6498
Nutrient	Total riboflavin	0.98	0.284	0.57025	0.978126	0.334945	0.641668
Nutrient	Thiamine	0.98	0.29	0.577547	0.978474	0.342473	0.641668
Nutrient	Phylloquinone vitamin K1	0.98	0.293	0.578718	0.988181	0.580824	0.781879
Nutrient	Lutein and zeaxanthin	0.98	0.295	0.578718	0.990983	0.671483	0.818737
Nutrient	Dietary phylloquinone vitamin K1	0.98	0.296	0.578718	0.988388	0.587326	0.781879
Nutrient	Total sugar	1.03	0.301	0.583382	1.02766	0.366741	0.656903
Nutrient	Leucine	1.04	0.308	0.587421	1.04184	0.241024	0.559425
Food	Sweet rolls	1.02	0.31	0.587421	1.02291	0.251406	0.564611
Nutrient	Total flavonoids	0.98	0.31	0.587421	0.982099	0.383167	0.664041
Nutrient	Alpha linolenic	0.97	0.311	0.587421	0.972707	0.316757	0.630282
Nutrient	Fructose	1.03	0.311	0.587421	1.02406	0.345877	0.641668
Nutrient	Dietary vitamin C	0.98	0.316	0.589282	0.982546	0.44819	0.701585
Nutrient	Napoleiferin	0.98	0.317	0.589282	0.985294	0.459557	0.708288
Nutrient	Glutamic acid	1.04	0.318	0.589282	1.0461	0.248096	0.561716
Food	Salsa	0.98	0.32	0.589282	0.980358	0.339589	0.641668
Nutrient	Carbohydrate from refined grain	1.03	0.321	0.589282	1.02915	0.28368	0.588315
Nutrient	Dietary vitamin B12	1.02	0.323	0.590462	1.01709	0.436726	0.696586
Nutrient	Delphinidin	0.98	0.332	0.594747	0.991502	0.673036	0.818737
Nutrient	Arginine	1.03	0.333	0.594747	1.03984	0.24813	0.561716
Nutrient	Kaempferol	0.98	0.333	0.594747	0.983705	0.407861	0.678066
Nutrient	Lycopene	1.02	0.334	0.594747	1.02142	0.321026	0.634149
Food	Eggplnt, zucchini, summer squash	0.98	0.335	0.594747	0.991916	0.683047	0.818737
Nutrient	Eriodictyol	0.98	0.337	0.594951	0.979451	0.280164	0.588315
Nutrient	Total dietary omega 3	0.97	0.338	0.594951	0.982692	0.524962	0.754094
Nutrient	Delta tocotrienol	0.98	0.343	0.596338	0.98194	0.412667	0.678938
Nutrient	Choline from glycerophosphocholine	0.98	0.344	0.596338	0.978531	0.370951	0.657319
Food	Chocolate bars	1.02	0.345	0.596338	1.0182	0.354457	0.6498
Nutrient	Total niacin	0.98	0.346	0.596338	0.981648	0.421796	0.682957
Food	Oranges	0.98	0.347	0.596338	0.983453	0.398456	0.676266
Food	Beer	0.98	0.35	0.597703	0.978978	0.272482	0.586399
Nutrient	4-Hydroxyglucobrassicin	0.98	0.353	0.600365	0.985509	0.46099	0.708288
Nutrient	Catechin	0.98	0.363	0.610509	0.986019	0.5008	0.74472
Nutrient	Dairy protein	0.98	0.369	0.615116	0.98139	0.40328	0.677361
Nutrient	Glucoerucin	0.98	0.377	0.623136	0.984146	0.414468	0.678938
Nutrient	Starch	0.97	0.379	0.623136	0.970297	0.328161	0.639348
Nutrient	Cysteine	1.03	0.38	0.623136	1.04181	0.267947	0.581909
Nutrient	Total retinol	0.98	0.384	0.625611	0.980876	0.387009	0.664041
Nutrient	Total theaflavins and polymers proanthocyanidis	0.98	0.393	0.634947	0.984257	0.433502	0.695191
Nutrient	Sucrose	1.02	0.396	0.636387	1.01758	0.515471	0.750169
Nutrient	Tyrosine	1.03	0.402	0.641573	1.0351	0.326425	0.639348
Nutrient	Flavonoids (no proanthocyanidins)	0.98	0.405	0.641573	0.986004	0.484887	0.729049
Nutrient	Taurine	1.02	0.406	0.641573	1.02839	0.221289	0.538637
Food	Peach/apricot	1.02	0.408	0.641573	1.01773	0.376446	0.66213
Nutrient	Total choline (no betaine)	1.03	0.431	0.667537	1.0267	0.418229	0.681105
Nutrient	Total omega 3	0.98	0.445	0.680907	0.987784	0.648237	0.80652
Nutrient	Epigallocatechin	0.99	0.446	0.680907	0.985978	0.469441	0.713443
Nutrient	Natural sugar	0.98	0.455	0.688383	0.985434	0.565919	0.77449
Food	1% -2% milk	0.99	0.458	0.690113	0.982911	0.369521	0.657319
Nutrient	Dietary copper	0.98	0.462	0.691818	0.975311	0.440836	0.699283
Nutrient	Valine	1.03	0.47	0.699655	1.03241	0.364286	0.656903
Food	English muffins/bagels/rolls	0.99	0.474	0.700857	0.996126	0.849751	0.912947
Nutrient	Choline from phosphocholine	0.98	0.49	0.713222	0.991384	0.732899	0.855823
Nutrient	Sugar from fruit juice	0.99	0.49	0.713222	0.990229	0.629751	0.805778
Nutrient	Asparagine	1.02	0.491	0.713222	1.03289	0.345682	0.641668
Nutrient	Sum of sulfur from methionine and cysteine	1.02	0.495	0.715577	1.02851	0.3663	0.656903
Nutrient	Biochanin A	0.99	0.503	0.721683	0.99082	0.650153	0.80652
Nutrient	Caffeine	1.01	0.507	0.721683	1.01109	0.590763	0.781879
Nutrient	Fiber from cruciferous veg	0.99	0.508	0.721683	0.987106	0.517198	0.750169
Food	Chowder/cream soup	1.01	0.509	0.721683	1.01072	0.587143	0.781879
Nutrient	Phenylalanine	1.02	0.511	0.721683	1.03107	0.412624	0.678938
Nutrient	Cystine	0.98	0.519	0.723895	0.982558	0.631825	0.805778
Nutrient	Epicatechin 3-gallate	0.99	0.52	0.723895	0.988233	0.543134	0.766642
Nutrient	Total flavan-3-ols	0.99	0.52	0.723895	0.988653	0.566978	0.77449
Nutrient	Glucobrassicin	0.99	0.531	0.733371	0.988692	0.566537	0.77449
Food	Tea	0.99	0.535	0.735548	0.988687	0.560984	0.77449
Food	Yams or sweet potatoes	0.99	0.539	0.735548	0.987538	0.527008	0.754094
Nutrient	Dairy vitamin D	0.99	0.54	0.735548	0.987145	0.533823	0.758802
Food	Tomato sauce	1.01	0.55	0.744756	1.01425	0.503277	0.744962
Nutrient	Glucoerysolin	1.01	0.558	0.750673	1.00463	0.812339	0.903289
Nutrient	Aspartic acid	1.02	0.572	0.762502	1.02653	0.453038	0.703894
Nutrient	Gluten	0.99	0.581	0.768349	0.984541	0.553648	0.772834
Food	Decaffeinated coffee	0.99	0.582	0.768349	0.990516	0.617169	0.801177
Nutrient	Gluconasturtiin	0.99	0.589	0.771562	0.991046	0.62534	0.804211
Nutrient	Total glucosinolates	0.99	0.59	0.771562	0.991219	0.657621	0.811445
Nutrient	Bergapten	0.99	0.596	0.772274	0.989866	0.610277	0.796549
Food	Blueberries	0.99	0.597	0.772274	0.998885	0.956028	0.976065
Nutrient	Serine	1.02	0.599	0.772274	1.02538	0.50638	0.74599
Food	Onions as a garnish	0.99	0.603	0.772274	0.989351	0.584826	0.781879
Food	Potatoes, baked/boiled/mashed	1.01	0.603	0.772274	1.00384	0.855975	0.915955
Food	Crackers	0.99	0.608	0.772274	0.99042	0.625062	0.804211
Nutrient	Glucose	1.01	0.611	0.772274	1.0108	0.681604	0.818737
Food	Ice cream	0.99	0.613	0.772274	0.987156	0.519008	0.750169
Food	Cooked onions	0.99	0.614	0.772274	0.988496	0.547306	0.76882
Food	Grapefruit and juice	0.99	0.616	0.772274	0.992802	0.709596	0.836737
Food	Pizza	0.99	0.617	0.772274	0.98539	0.511265	0.749058
Food	Cooked spinach	1.01	0.627	0.778281	1.01892	0.339005	0.641668
Nutrient	Gallocatechin	0.99	0.629	0.778281	0.991092	0.645404	0.80652
Nutrient	Sulfur from cysteine	0.99	0.63	0.778281	0.991165	0.758551	0.872797
Food	Margarine	1.01	0.633	0.778651	1.00192	0.923435	0.954188
Nutrient	4-Methoxyglucobrassicin	0.99	0.642	0.784102	0.991722	0.677249	0.818737
Nutrient	Total potassium	0.99	0.649	0.788656	0.992284	0.809487	0.903289
Nutrient	Carbohydrate from potato	1.01	0.655	0.792274	1.00057	0.979425	0.987273
Food	Pancakes or waffles	1.01	0.657	0.792274	1.00495	0.807246	0.903289
Nutrient	Cyanidin	0.99	0.68	0.809609	0.997135	0.892972	0.940138
Nutrient	Theaflavin	0.99	0.68	0.809609	0.992618	0.703059	0.835476
Food	Cream	1.01	0.692	0.818351	1.00852	0.66651	0.817587
Nutrient	Proline	1.01	0.701	0.824485	1.0177	0.63808	0.80652
Food	banana	0.99	0.717	0.835679	0.99087	0.647779	0.80652
Nutrient	Linolenic acid	0.99	0.72	0.835679	0.993429	0.829896	0.908619
Nutrient	Glucoiberin	1.01	0.722	0.835679	1.00434	0.829434	0.908619
Food	Cake	1.01	0.724	0.835718	1.00616	0.763095	0.872797
Nutrient	Carbohydrates	1.01	0.745	0.848661	1.0054	0.900112	0.943733
Food	Beans or lentils	1.01	0.747	0.848661	1.00205	0.918877	0.954188
Nutrient	Natural vitamin B6	0.99	0.747	0.848661	0.992837	0.818031	0.905806
Food	Other fish	1.01	0.749	0.848661	1.01153	0.555785	0.772834
Nutrient	Glutamine	1.01	0.761	0.857599	1.01937	0.638124	0.80652
Nutrient	Vegetable fiber	0.99	0.769	0.862009	0.998134	0.932867	0.958571
Nutrient	Delta tocopherol	0.99	0.78	0.867372	0.986412	0.600327	0.789344
Food	Other cooked cereal	1.01	0.781	0.867372	1.00408	0.832104	0.908619
Nutrient	Dietary zinc	1.01	0.808	0.889161	1.00297	0.924553	0.954188
Food	Cauliflower	1	0.816	0.893746	0.990847	0.643654	0.80652
Food	Brown rice	1	0.838	0.908485	1.00851	0.681332	0.818737
Nutrient	Glucoibervirin	1	0.84	0.908485	0.997619	0.904984	0.945275
Food	Shrimp, lobster, scallops	1	0.841	0.908485	1.01494	0.449163	0.701585
Food	Egg	1	0.853	0.916209	1.00104	0.959168	0.976065
Food	Cottage ricotta cheese	1	0.866	0.923833	0.995921	0.832924	0.908619
Food	Chicken liver	1	0.868	0.923833	0.997085	0.876384	0.928571
Food	Cooked carrot	1	0.872	0.925332	1.00596	0.761999	0.872797
Nutrient	Epicatechin	1	0.893	0.940044	1.00507	0.808335	0.903289
Nutrient	Glucoraphenin	1	0.91	0.951552	0.995191	0.796071	0.898748
Food	Cantaloupe	1	0.912	0.951552	1.00714	0.708699	0.836737
Food	Strawberries	1	0.938	0.970844	1.00649	0.741364	0.861206
Food	Non-dairy coffee whitener	1	0.943	0.972627	0.996209	0.840167	0.909328
Nutrient	Sum of betaine and choline	1	0.946	0.972627	1.00029	0.993414	0.994409
Nutrient	Dietary retinol	1	0.955	0.976423	0.996608	0.872524	0.927764
Nutrient	22:5 fatty acid	1	0.956	0.976423	1.01125	0.586097	0.781879
Nutrient	Carbohdyrate from legumes	1	0.962	0.978303	0.995537	0.839549	0.909328
Food	Potato chips or corn chips	1	0.967	0.978973	0.995782	0.842417	0.909328
Food	Kale	1	0.969	0.978973	0.999558	0.981849	0.987273
Nutrient	Gamma tocotrienol	1	0.98	0.986113	0.999109	0.967936	0.980841
Food	Chicken/turkey, without skin	1	0.995	0.995864	1.00585	0.765213	0.872797

## Sheet: Supplemenatry Figure 5
	HR
1	0.901198
2	0.901257
3	0.901307
4	0.901589
5	0.901338
6	0.90165
7	0.901822
8	0.901782
9	0.901418
10	0.901894
11	0.901888
12	0.901999
13	0.902121
14	0.902194
15	0.90218
16	0.902333
17	0.902285
18	0.902348
19	0.902287
20	0.902351
21	0.90247
22	0.902511
23	0.902443
24	0.902604
25	0.902485
26	0.902534
27	0.902531
28	0.902584
29	0.902654
30	0.902508
31	0.90263
32	0.902655
33	0.902658
34	0.902695
35	0.902658
36	0.902703
37	0.90262
38	0.90275
39	0.902747
40	0.902743
41	0.902766
42	0.902772
43	0.902796
44	0.902805
45	0.902813
46	0.902851
47	0.902869
48	0.902824
49	0.902849
50	0.902854
51	0.902842
52	0.902865
53	0.902887
54	0.902901
55	0.902912
56	0.902902
57	0.902976
58	0.902879
59	0.902961
60	0.902961
61	0.902995
62	0.903084
63	0.903069
64	0.903073
65	0.90292
66	0.903211
67	0.903
68	0.903284
69	0.902889
70	0.903228
71	0.903285
72	0.90344
73	0.90348
74	0.903464
75	0.903484
76	0.903138
77	0.903685
78	0.903719
79	0.903782
80	0.903734
81	0.903845
82	0.903741
83	0.903849
84	0.903909
85	0.903945
86	0.903557
87	0.903962
88	0.904025
89	0.904287
90	0.904147
91	0.904321
92	0.904249
93	0.904364
94	0.90445
95	0.904533
96	0.904628
97	0.904756
98	0.904973
99	0.904998
100	0.904987
101	0.905212
102	0.905552
103	0.905703
104	0.90604
105	0.905942
106	0.906128
107	0.906483
108	0.906588
109	0.906897
110	0.907044
111	0.907326
112	0.907805
113	0.90755
114	0.908484
115	0.908665
116	0.910593
117	0.915778
118	0.900555
119	0.900553
120	0.900785
121	0.901071
122	0.901393
123	0.901418
124	0.901252
125	0.901466
126	0.901574
127	0.901665
128	0.901606
129	0.901764
130	0.901704
131	0.901801
132	0.901888
133	0.901935
134	0.90196
135	0.901928
136	0.901977
137	0.901993
138	0.902068
139	0.90205
140	0.902038
141	0.902116
142	0.902191
143	0.902159
144	0.902217
145	0.902238
146	0.902226
147	0.902241
148	0.901744
149	0.902289
150	0.902268
151	0.902221
152	0.902373
153	0.902357
154	0.902388
155	0.902404
156	0.902359
157	0.902402
158	0.902383
159	0.902415
160	0.902478
161	0.902386
162	0.902506
163	0.902486
164	0.902514
165	0.902543
166	0.90249
167	0.902616
168	0.902579
169	0.902542
170	0.902672
171	0.902673
172	0.902698
173	0.902707
174	0.902735
175	0.902716
176	0.90263
177	0.902758
178	0.902757
179	0.902683
180	0.902756
181	0.90278
182	0.902665
183	0.902793
184	0.902799
185	0.902843
186	0.902812
187	0.90281
188	0.902809
189	0.902821
190	0.902827
191	0.902829
192	0.902672
193	0.902832
194	0.902834
195	0.902881
196	0.902832
197	0.902861
198	0.902863
199	0.902891
200	0.902848
201	0.902866
202	0.902867
203	0.902882
204	0.90288
205	0.902939
206	0.902951
207	0.902893
208	0.902857
209	0.9029
210	0.902907
211	0.902926
212	0.902881
213	0.902969
214	0.902929
215	0.902937
216	0.902935
217	0.902948
218	0.902974
219	0.903029
220	0.902975
221	0.902981
222	0.902973
223	0.903023
224	0.902976
225	0.902924
226	0.90297
227	0.903022
228	0.903052
229	0.903024
230	0.903049
231	0.903063
232	0.903065
233	0.903069
234	0.90306
235	0.902836
236	0.903052
237	0.903091
238	0.903109
239	0.903124
240	0.903186
241	0.903148
242	0.903148
243	0.903253
244	0.903133
245	0.903173
246	0.903149
247	0.903153
248	0.903175
249	0.903142
250	0.903148
251	0.903167
252	0.903233
253	0.903187
254	0.903208
255	0.903215
256	0.903225
257	0.903208
258	0.903078
259	0.903231
260	0.903208
261	0.903268
262	0.903314
263	0.903256
264	0.903393
265	0.903337
266	0.903327
267	0.903191
268	0.903391
269	0.903363
270	0.903363
271	0.903259
272	0.903371
273	0.903326
274	0.903389
275	0.903383
276	0.903394
277	0.903466
278	0.903423
279	0.903438
280	0.903539
281	0.903529
282	0.903566
283	0.903549
284	0.90357
285	0.903555
286	0.903579
287	0.90357
288	0.903528
289	0.903599
290	0.90347
291	0.90362
292	0.903645
293	0.903642
294	0.90363
295	0.90373
296	0.903809
297	0.903694
298	0.903774
299	0.903739
300	0.903765
301	0.903831
302	0.903823
303	0.90395
304	0.903934
305	0.903881
306	0.903915
307	0.903956
308	0.903939
309	0.904015
310	0.904064
311	0.903582
312	0.904001
313	0.903699
314	0.903707
315	0.904122
316	0.904171
317	0.904069
318	0.903807
319	0.903676
320	0.904151
321	0.904244
322	0.904256
323	0.904152
324	0.90425
325	0.904301
326	0.904241
327	0.904366
328	0.904406
329	0.904612
330	0.904482
331	0.904591
332	0.904563
333	0.904185
334	0.904255
335	0.904569
336	0.904623
337	0.904532
338	0.904659
339	0.904409
340	0.90502
341	0.904909
342	0.904675
343	0.905094
344	0.905028
345	0.905239
346	0.905363
347	0.904729
348	0.905179
349	0.90528
350	0.905233
351	0.905516
352	0.905502
353	0.905704
354	0.905495
355	0.905727
356	0.905292
357	0.905357
358	0.906145
359	0.905849
360	0.905697
361	0.906159
362	0.906034
363	0.906598
364	0.906607
365	0.906633
366	0.906515
367	0.906549
368	0.907103
369	0.907463
370	0.907272
371	0.907795
372	0.908273
373	0.908538
374	0.916422

## Sheet: Supplementray Figure 6
Type	Exposure	HR (cumulative average)	HR (time-doise effect)
Nutrient	Alcohol	0.877651	0.87212
Nutrient	Added bran from wheat, rice, …	0.874694	0.908606
Nutrient	Trans 16:1	1.1859	1.21172
Nutrient	Discretionary liquid fat	0.864203	0.86988
Nutrient	Animal MUFA	1.17125	1.1543
Nutrient	Discretionary solid fat	1.1812	1.18902
Food	White wine	0.885152	0.87671
Nutrient	Palmitoleic acid	1.1744	1.16133
Nutrient	Animal fat	1.16877	1.16196
Food	Salad/oil and vinegar dressing	0.900992	0.931538
Food	Yogurt	0.899274	0.913398
Nutrient	Phytate	0.882207	0.916726
Nutrient	Stearic acid	1.15669	1.13901
Nutrient	Carbohydrate from milled wholegrain	0.906309	0.904042
Nutrient	Sodium	1.1433	1.17426
Food	Raw carrots	0.91009	0.941446
Nutrient	Total saturated fat	1.15764	1.13819
Nutrient	Hydroxyproline	1.11594	1.12529
Nutrient	Isorhamnetin	0.91061	0.93141
Food	Liquor	0.921755	0.916929
Nutrient	Carbohydrate from wholegrain	0.912313	0.902977
Nutrient	Cereal fiber	0.907764	0.920411
Food	Red wine	0.912647	0.941196
Nutrient	Trans 18:2	1.11712	1.16504
Nutrient	Dietary tocopherols	0.878756	0.927211
Nutrient	Palmitic acid	1.14928	1.14292
Nutrient	Dietary folate	0.900226	0.909661
Food	Doughnuts	1.07645	1.07812
Nutrient	Beta tocotrienol	0.917934	0.925288
Nutrient	Plant MUFA	0.899506	0.920631
Food	Hotdog	1.07412	1.06385
Food	White bread	1.07697	1.09346
Nutrient	Natural germ	0.920961	0.910682
Nutrient	Apigenin	0.924755	0.960713
Nutrient	Beta tocopherol	0.906314	0.911319
Nutrient	Natural bran	0.92447	0.915933
Nutrient	Supplemental selenium	0.923077	0.918843
Food	Apple juice or cider	1.06717	1.07907
Nutrient	Dietary manganese	0.909749	0.920688
Food	Peanuts	0.928677	0.935652
Nutrient	Alpha tocotrienol	0.921023	0.914795
Nutrient	Myristic acid	1.09597	1.08603
Nutrient	Cholesterol	1.0962	1.11938
Nutrient	Supplemental or fortified folic acid	0.921631	0.888692
Food	All processed meats	1.06881	1.0673
Nutrient	Trans 18:1	1.09495	1.1555
Nutrient	Total manganese	0.920344	0.915602
Food	Hamburger	1.06934	1.07202
Food	Beverages with sugar	1.06831	1.06212
Nutrient	Synthetic vitamin B6	0.935713	0.953111
Food	Cold breakfast cereal	0.935617	0.950223
Food	Raisins or grapes	0.934079	0.932524
Nutrient	Heme iron	1.08267	1.10454
